# Supplementary material for: Developing a semi-pelagic trawl to capture redfish in the Gulf of St. Lawrence, Canada
Source: PeerJ. 2023 Oct 16;11:e16244. doi: 10.7717/peerj.16244 (PMC10586289; doi:10.7717/peerj.16244)
Supplement: Data S1 — Observation data, which observed redfish behaviour at the trawl mouth and redfish behaviour under the groundgear during the first experiment, redfish data, which was weighted during the second experiment, bycatch data, which was weighted for bycatch capture by the trawl during the experiment, and supplemental workup, which provides the R codes to analyze the redfish behaviour at the trawl mouth. [file peerj-11-16244-s001.zip]

Archive with 18 entries (13 files):
- Supplemental Data S1/
- Supplemental Data S1/Bycatch data/
- Supplemental Data S1/Bycatch data/American_plaice_weight.xlsx
- Supplemental Data S1/Bycatch data/Atlantic_Cod_weight.xlsx
- Supplemental Data S1/Bycatch data/Atlantic_Halibut_weight.xlsx
- Supplemental Data S1/Bycatch data/Dog_weight.xlsx
- Supplemental Data S1/Bycatch data/Silve_hake_weight.xlsx
- Supplemental Data S1/Bycatch data/skate_weight.xlsx
- Supplemental Data S1/Bycatch data/White_hake_weight.xlsx
- Supplemental Data S1/Bycatch data/Witch_flouder_weight.xlsx
- Supplemental Data S1/Observation data/
- Supplemental Data S1/Observation data/Redfish-under_footgear.xlsx
- Supplemental Data S1/Observation data/Redfish_at_the_trawl_mouth.xlsx
- Supplemental Data S1/Redfish data/
- Supplemental Data S1/Redfish data/Redfish.xlsx
- Supplemental Data S1/Supplemental workup/
- Supplemental Data S1/Supplemental workup/behavior_analysis.R
- Supplemental Data S1/Supplemental workup/Redfish_at_the_trawl_mouth.xlsx
