# Supplementary material for: Developing a semi-pelagic trawl to capture redfish in the Gulf of St. Lawrence, Canada
Source: PeerJ. 2023 Oct 16;11:e16244. doi: 10.7717/peerj.16244 (PMC10586289; doi:10.7717/peerj.16244)
Supplement: Data S1 — Observation data, which observed redfish behaviour at the trawl mouth and redfish behaviour under the groundgear during the first experiment, redfish data, which was weighted during the second experiment, bycatch data, which was weighted for bycatch capture by the trawl during the experiment, and supplemental workup, which provides the R codes to analyze the redfish behaviour at the trawl mouth. [file peerj-11-16244-s001.zip › Supplemental Data S1/Bycatch data/Atlantic_Cod_weight.xlsx]

## Sheet: Sheet1
haul	total	state	duration	Time
1	0	off	68	Day
2	5	off	65	Day
3	0	off	148	Day
4	0	off	143	Day
5	1.5	on	55	Night
6	16	on	65	Night
7	5	on	58	Night
8	4	on	109	Night
9	0	on	119	Night
10	9	on	102	Day
11	30	on	125	Day
12	13	on	112	Day
13	32	on	90	Day
14	3	off	55	Day
15	0	off	76	Day
