# Supplementary material for: Developing a semi-pelagic trawl to capture redfish in the Gulf of St. Lawrence, Canada
Source: PeerJ. 2023 Oct 16;11:e16244. doi: 10.7717/peerj.16244 (PMC10586289; doi:10.7717/peerj.16244)
Supplement: Data S1 — Observation data, which observed redfish behaviour at the trawl mouth and redfish behaviour under the groundgear during the first experiment, redfish data, which was weighted during the second experiment, bycatch data, which was weighted for bycatch capture by the trawl during the experiment, and supplemental workup, which provides the R codes to analyze the redfish behaviour at the trawl mouth. [file peerj-11-16244-s001.zip › Supplemental Data S1/Bycatch data/Silve_hake_weight.xlsx]

## Sheet: Sheet1
haul	total	state	duration
1	0	off	68
2	0	off	65
3	0	off	148
4	0	off	143
5	0.2	on	55
6	0	on	65
7	0	on	58
8	1.2	on	109
9	0	on	119
10	1	on	102
11	0.5	on	125
12	3.7	on	112
13	1.5	on	90
14	0	off	55
15	0	off	76
