# Supplementary material for: Developing a semi-pelagic trawl to capture redfish in the Gulf of St. Lawrence, Canada
Source: PeerJ. 2023 Oct 16;11:e16244. doi: 10.7717/peerj.16244 (PMC10586289; doi:10.7717/peerj.16244)
Supplement: Data S1 — Observation data, which observed redfish behaviour at the trawl mouth and redfish behaviour under the groundgear during the first experiment, redfish data, which was weighted during the second experiment, bycatch data, which was weighted for bycatch capture by the trawl during the experiment, and supplemental workup, which provides the R codes to analyze the redfish behaviour at the trawl mouth. [file peerj-11-16244-s001.zip › Supplemental Data S1/Observation data/Redfish-under_footgear.xlsx]

## Sheet: Sheet2
Tow	Date	ID	Min	Sec	Frame	Time_Start	Position1	Position2	Orientation	Swimming_behavior	Turn	Rcontact	Passing	Lyingside	Clearance	Min	Second	Frame	Time_end	Time_Time	Notes
10	20.04.2021	1	157	48	9	9468.15	B	L	Toward	NS	N	N	B		off-bottom	157	49	25	9469.42	1.26667
10		2	157	53	7	9473.12	B	R	L	NS	N	N	B		on-bottom	157	54	19	9474.32	1.2
10		3	157	53	7	9473.12	B	R	L	NS	Y	N	B		on-bottom	157	55	11	9475.18	2.06667
10		4	157	54	18	9474.3	B	L	Away	With	N	N	unknown		on-bottom	157	56	13	9476.22	1.91667
10		5	157	56	13	9476.22	B	L	Away	With	Y	Y	B		on-bottom	157	57	3	9477.05	0.833333
10		6	158	8	12	9488.2	B	R	L	Transversing	Y	Y	B		on-bottom	158	9	16	9489.27	1.06667
10		7	158	9	9	9489.15	B	R	L	Transversing	Y	Y	B		on-bottom	158	10	5	9490.08	0.933333
10		8	158	33	2	9513.03	B	R	Toward	Against	N	N	B		on-bottom	158	33	16	9513.27	0.233333	Fish swim a bit up at height that escape between discs over the footgear
10		9	158	34	5	9514.08	B	R	Toward	Against	N	N	B		on-bottom	158	34	17	9514.28	0.2	Fish swim a bit up at height that escape between discs over the footgear
10		10	158	37	14	9517.23	B	L	R	With	N	Y	B		on-bottom	158	39	22	9519.37	2.13333
10		11	158	41	3	9521.05	B	R	L	With	Y	Y	PR	No	on-bottom	158	42	13	9522.22	1.16667
10		12	158	43	27	9523.45	B	L	Away	NS	N	N	B		on-bottom	158	45	0	9525	1.55
10		13	164	9	9	9849.15	B	R	Toward	NS	N	N	B		off-bottom	164	10	13	9850.22	1.06667
10		14	164	9	19	9849.32	B	R	Toward	NS	N	N	B		off-bottom	164	10	27	9850.45	1.13333
10		15	164	17	13	9857.22	B	L	L	NS	N	N	B		on-bottom	164	19	0	9859	1.78333
10		16	164	28	2	9868.03	B	R	Away	NS	N	N	B		off-bottom	164	29	9	9869.15	1.11667	light turn white at 189:09:18
19	25.04.2021	17	23	41	17	1421.28	B	L	Toward	NS	N	N	B		off-bottom	23	43	4	1423.07	1.78333	FISH passed under the footgear
19		18	24	31	10	1471.17	B	R	Away	NS	N	N	B		off-bottom	24	32	25	1472.42	1.25
19		19	24	32	25	1472.42	B	L	R	NS	N	N	B		off-bottom	24	34	21	1474.35	1.93333
19		20	24	37	27	1477.45	B	L	Away	NS	N	N	B		off-bottom	24	39	15	1479.25	1.8
19		21	24	38	9	1478.15	B	R	Away	NS	N	N	B		off-bottom	24	39	21	1479.35	1.2
19		22	24	42	19	1482.32	B	R	R	NS	N	N	B		off-bottom	24	43	24	1483.4	1.08333
19		23	25	1	9	1501.15	B	R	L	Against	Y	Y	PR	Yes	on-bottom	25	2	19	1502.32	1.16667
19		24	25	5	9	1505.15	B	L	Away	Against	N	N	B		on-bottom	25	6	15	1506.25	1.1
19		25	25	5	18	1505.3	B	R	Away	Transversing	Y	N	B		on-bottom	25	7	4	1507.07	1.76667
19		26	25	9	8	1509.13	B	R	L	Against	Y	Y	B		on-bottom	25	11	24	1511.4	2.26667
19		27	25	17	21	1517.35	B	L	Away	NS	N	N	B		on-bottom	25	19	22	1519.37	2.01667
19		28	25	22	4	1522.07	B	R	L	Transversing	Y	N	unknown		on-bottom	25	23	29	1523.48	1.41667
19		29	25	22	15	1522.25	B	L	Away	Against	Y	N	B		on-bottom	25	23	13	1523.22	0.966667
19		30	25	27	14	1527.23	B	L	Away	With	Y	N	unknown		on-bottom	25	30	10	1530.17	2.93333
19		31	25	27	10	1527.17	B	L	Away	With	N	N	unknown		on-bottom	25	28	9	1528.15	0.983333
19		32	25	27	6	1527.1	B	R	L	With	N	N	unknown		on-bottom	25	28	8	1528.13	1.03333
19		33	25	50	1	1550.02	B	L	L	NS	N	N	B		on-bottom	25	51	8	1551.13	1.11667
19		34	25	49	13	1549.22	B	R	L	With	Y	Y	B		on-bottom	25	52	0	1552	2.78333
19		35	25	53	2	1553.03	B	L	R	Transversing	N	Y	PR	Yes	on-bottom	25	53	23	1553.38	0.35
19		36	25	55	9	1555.15	B	R	Away	With	N	Y	B		on-bottom	25	57	6	1557.1	1.95
19		37	25	56	28	1556.47	B	L	Away	NS	N	N	B		on-bottom	25	58	6	1558.1	1.63333
19		38	25	57	21	1557.35	B	R	L	With	N	Y	unknown		on-bottom	25	59	1	1559.02	1.66667
19		39	25	57	11	1557.18	B	L	Toward	NS	N	Y	B		on-bottom	25	59	21	1559.35	2.16667
19		40	26	0	24	1560.4	B	L	Away	NS	N	N	B		on-bottom	26	2	5	1562.08	1.68333
19		41	26	7	11	1567.18	B	R	L	Against	N	Y	B		on-bottom	26	8	6	1568.1	0.916667
19		42	26	7	14	1567.23	B	L	Away	With	N	N	B		on-bottom	26	9	19	1569.32	2.08333
19		43	26	31	15	1591.25	B	L	R	Transversing	Y	Y	B		off-bottom	26	33	12	1593.2	1.95
19		44	26	42	18	1602.3	B	L	Away	NS	N	N	B		off-bottom	26	44	21	1604.35	2.05
19		45	29	12	19	1752.32	B	L	R	NS	N	N	B		off-bottom	29	14	17	1754.28	1.96667
19		46	29	15	29	1755.48	B	L	Away	With	N	N	B		on-bottom	29	17	28	1757.47	1.98333
19		47	29	21	0	1761	B	L	Away	NS	Y	N	B		on-bottom	29	22	8	1762.13	1.13333
19		48	29	31	24	1771.4	B	L	R	NS	N	N	B		on-bottom	29	33	9	1773.15	1.75
19		49	29	52	15	1792.25	B	L	Away	NS	N	N	B		off-bottom	29	53	23	1793.38	1.13333
19		50	29	54	18	1794.3	B	R	Away	NS	N	N	B		off-bottom	29	56	4	1796.07	1.76667
19		51	30	16	24	1816.4	B	L	Away	NS	N	N	B		off-bottom	30	18	1	1818.02	1.61667
19		52	32	37	8	1957.13	B	L	Away	Against	Y	Y	B		on-bottom	32	39	7	1959.12	1.98333
19		53	36	32	5	2192.08	B	L	Away	NS	N	N	B		off-bottom	36	34	13	2194.22	2.13333
19		54	36	38	3	2198.05	B	L	Away	NS	N	N	B		off-bottom	36	39	14	2199.23	1.18333
19		55	36	41	18	2201.3	B	L	Away	NS	Y	N	B		off-bottom	36	42	15	2202.25	0.95
19		56	39	40	6	2380.1	B	L	Away	With	N	N	unknown		on-bottom	39	40	20	2380.33	0.233333
19		57	39	40	1	2380.02	B	R	L	NS	N	N	PR	Yes	on-bottom	39	40	26	2380.43	0.416667
19		58	39	40	22	2380.37	B	R	L	Transversing	Y	N	B		on-bottom	39	41	10	2381.17	0.8
19		59	39	45	4	2385.07	B	L	Away	With	N	N	B		on-bottom	39	46	22	2386.37	1.3
19		60	39	46	10	2386.17	B	R	L	Transversing	N	N	B		on-bottom	39	46	23	2386.38	0.216667	Fish escape between discs upper the footgear
19		61	39	47	4	2387.07	B	R	L	NS	Y	Y	B		on-bottom	39	48	1	2388.02	0.95
19		62	39	46	27	2386.45	B	R	L	NS	Y	N	B		on-bottom	39	47	29	2387.48	1.03333
19		63	39	48	16	2388.27	B	L	L	NS	N	N	PR	Yes	on-bottom	39	49	18	2389.3	1.03333
19		64	39	48	28	2388.47	B	L	R	With	Y	Y	unknown		on-bottom	39	49	3	2389.05	0.583333
19		65	39	49	29	2389.48	B	L	R	NS	N	N	B		on-bottom	39	51	1	2391.02	1.53333
19		66	39	52	26	2392.43	B	L	R	NS	N	N	B		on-bottom	39	54	4	2394.07	1.63333
19		67	39	54	21	2394.35	B	R	L	NS	N	Y	PR	Yes	on-bottom	39	55	20	2395.33	0.983333
19		68	39	55	5	2395.08	B	R	Away	Transversing	Y	N	unknown		on-bottom	39	55	24	2395.4	0.316667	0
19		69	39	54	16	2394.27	B	R	L	Against	Y	Y	B		on-bottom	39	55	14	2395.23	0.966667
19		70	39	54	26	2394.43	B	L	L	With	Y	Y	B		on-bottom	39	57	8	2397.13	2.7
19		71	39	56	9	2396.15	B	R	L	With	Y	N	unknown		on-bottom	39	57	23	2397.38	1.23333
19		72	39	56	27	2396.45	B	R	Away	With	N	Y	unknown		on-bottom	39	57	27	2397.45	1
19		73	39	57	29	2397.48	B	L	R	Transversing	Y	Y	B		on-bottom	39	58	19	2398.32	0.833333
19		74	39	59	28	2399.47	B	R	L	Transversing	N	N	unknown		on-bottom	40	0	13	2400.22	0.75
19		75	40	2	6	2402.1	B	L	Away	NS	N	N	B		on-bottom	40	3	16	2403.27	1.16667
19		76	40	3	16	2403.27	B	L	Away	With	Y	Y	PR	No	on-bottom	40	4	20	2404.33	1.06667
19		77	40	4	0	2404	B	L	Away	With	Y	Y	PR	Yes	on-bottom	40	6	0	2406	2
19		78	40	8	14	2408.23	B	L	Toward	With	Y	Y	B		on-bottom	40	9	24	2409.4	1.16667	Fish turn to swim with the trawl at the first detection and contact with the discs and turn 180 again to escape between discs upper footgear
19		79	40	11	16	2411.27	B	R	L	Transversing	Y	N	B		on-bottom	40	13	8	2413.13	1.86667
19		80	40	14	6	2414.1	B	L	Away	With	N	Y	B		on-bottom	40	15	28	2415.47	1.36667
19		81	40	16	17	2416.28	B	L	Away	With	Y	Y	unknown		on-bottom	40	17	17	2417.28	1
19		82	40	20	13	2420.22	B	L	Away	NS	N	N	B		on-bottom	40	21	24	2421.4	1.18333
19		83	40	21	12	2421.2	B	R	L	Transversing	Y	N	B		on-bottom	40	22	26	2422.43	1.23333
19		84	40	23	16	2423.27	B	R	L	Against	Y	Y	B		on-bottom	40	24	3	2424.05	0.783333	Fish swim toward and touch the disc, turn to escape through space between discs upper the footgear
19		85	40	28	3	2428.05	B	L	Away	With	Y	N	B		on-bottom	40	29	10	2429.17	1.11667
19		86	42	26	4	2546.07	B	L	Away	NS	N	N	B		off-bottom	42	27	14	2547.23	1.16667
19		87	42	42	8	2562.13	B	L	R	NS	N	N	B		off-bottom	42	43	1	2563.02	0.883333
19		88	44	47	3	2687.05	B	L	R	NS	N	Y	B		off-bottom	44	48	0	2688	0.95
19		89	44	47	24	2687.4	B	L	L	NS	N	N	B		off-bottom	44	49	5	2689.08	1.68333
19		90	44	48	20	2688.33	B	L	Away	NS	N	N	B		off-bottom	44	50	4	2690.07	1.73333
19		91	44	54	18	2694.3	B	L	R	NS	N	N	B		off-bottom	44	55	25	2695.42	1.11667
19		92	45	42	12	2742.2	B	L	R	Transversing	N	Y	unknown		on-bottom	45	43	13	2743.22	1.01667
19		93	45	48	27	2748.45	B	R	L	Transversing	Y	N	B		on-bottom	45	49	24	2749.4	0.95
19		94	48	32	1	2912.02	B	L	Toward	NS	N	N	B		off-bottom	48	33	19	2913.32	1.3
19		95	48	36	14	2916.23	B	L	Toward	NS	N	N	B		off-bottom	48	37	26	2917.43	1.2	Fish allow the footgear to pass over and have no reactions to the footgear (all fish react like this when the trawl is off the bottom
19		96	48	46	17	2926.28	B	L	Away	NS	N	N	B		off-bottom	48	47	22	2927.37	1.08333
19		97	48	47	19	2927.32	B	L	Toward	NS	N	N	B		off-bottom	48	48	26	2928.43	1.11667
19		98	48	56	23	2936.38	B	L	Away	NS	N	N	B		off-bottom	48	58	20	2938.33	1.95
19		99	49	43	23	2983.38	B	L	R	NS	N	N	B		off-bottom	49	45	6	2985.1	1.71667
19		100	50	11	21	3011.35	B	L	Away	NS	N	N	B		off-bottom	50	12	26	3012.43	1.08333
19		101	50	11	21	3011.35	B	L	Away	NS	N	N	B		off-bottom	50	12	26	3012.43	1.08333
19		102	50	26	24	3026.4	B	L	Toward	NS	N	N	B		off-bottom	50	28	5	3028.08	1.68333
19		103	50	44	29	3044.48	B	L	Away	NS	N	N	B		off-bottom	50	45	29	3045.48	1
19		104	50	47	17	3047.28	B	L	Away	NS	N	N	B		off-bottom	50	48	22	3048.37	1.08333
19		105	50	53	10	3053.17	B	R	Toward	NS	N	N	B		off-bottom	50	54	5	3054.08	0.916667
19		106	51	19	2	3079.03	B	L	Away	NS	N	N	B		off-bottom	51	20	2	3080.03	1
19		107	51	25	19	3085.32	B	L	Toward	NS	N	N	B		off-bottom	51	26	26	3086.43	1.11667
19		108	53	47	29	3227.48	B	L	Away	NS	N	N	B		on-bottom	53	49	20	3229.33	1.85
19		109	54	0	11	3240.18	B	L	Away	NS	N	N	PR	Yes	on-bottom	54	1	28	3241.47	1.28333
19		110	54	1	24	3241.4	B	R	Away	With	N	N	B		on-bottom	54	2	19	3242.32	0.916667
19		111	54	13	2	3253.03	B	L	R	NS	Y	Y	PR	Yes	on-bottom	54	14	3	3254.05	1.01667
19		112	54	13	20	3253.33	B	R	Toward	NS	N	N	B		on-bottom	54	14	23	3254.38	1.05
19		113	54	31	5	3271.08	B	R	R	NS	Y	N	B		on-bottom	54	32	21	3272.35	1.26667
19		114	54	48	8	3288.13	B	R	Toward	NS	N	Y	B		on-bottom	54	49	5	3289.08	0.95
19		115	54	48	19	3288.32	B	L	Away	Against	Y	N	B		on-bottom	54	50	3	3290.05	1.73333
19		116	55	0	2	3300.03	B	L	Away	With	N	Y	PR	No	on-bottom	55	2	5	3302.08	2.05
19		117	55	0	3	3300.05	B	L	Away	With	N	Y	B		on-bottom	55	2	10	3302.17	2.11667
19		118	55	3	18	3303.3	B	L	L	NS	N	Y	PR	Yes	on-bottom	55	4	26	3304.43	1.13333
19		119	55	18	6	3318.1	B	R	L	Transversing	N	N	unknown		on-bottom	55	19	5	3319.08	0.983333
19		120	55	21	12	3321.2	B	L	Away	NS	N	N	B		on-bottom	55	23	1	3323.02	1.81667
19		121	55	22	9	3322.15	B	L	Away	NS	N	Y	PR	No	on-bottom	55	24	10	3324.17	2.01667
19		122	55	53	10	3353.17	B	L	R	NS	N	N	B		off-bottom	55	55	13	3355.22	2.05
19		123	56	2	2	3362.03	B	L	Away	NS	N	N	B		off-bottom	56	4	0	3364	1.96667
19		124	56	5	13	3365.22	B	R	R	NS	N	N	B		off-bottom	56	6	13	3366.22	1
19		125	57	19	5	3439.08	B	L	Away	NS	N	N	B		off-bottom	57	20	15	3440.25	1.16667
19		126	57	41	14	3461.23	B	L	R	NS	N	N	B		off-bottom	57	42	14	3462.23	1
19		127	57	50	24	3470.4	B	L	Away	NS	N	N	B		off-bottom	57	52	13	3472.22	1.81667
19		128	57	53	18	3473.3	B	L	R	NS	N	N	B		off-bottom	57	55	3	3475.05	1.75
19		129	58	2	23	3482.38	B	L	Toward	NS	N	N	B		off-bottom	58	4	0	3484	1.61667
19		130	58	5	8	3485.13	B	R	Away	NS	N	N	B		off-bottom	58	6	11	3486.18	1.05
19		131	58	29	15	3509.25	B	R	Toward	NS	N	N	B		off-bottom	58	30	14	3510.23	0.983333
19		132	59	12	11	3552.18	B	L	Toward	NS	N	N	B		off-bottom	59	13	21	3553.35	1.16667
19		133	59	27	18	3567.3	B	R	Toward	NS	N	N	B		off-bottom	59	28	23	3568.38	1.08333
19		134	59	55	22	3595.37	B	L	Toward	NS	N	N	B		off-bottom	59	56	23	3596.38	1.01667
19		135	60	2	22	3602.37	B	L	Away	NS	N	N	B		off-bottom	60	4	14	3604.23	1.86667
19		136	60	8	25	3608.42	B	R	Toward	NS	N	N	B		off-bottom	60	10	8	3610.13	1.71667
19		137	60	17	4	3617.07	B	L	L	NS	N	N	B		off-bottom	60	19	1	3619.02	1.95
19		138	60	31	25	3631.42	B	R	Toward	NS	N	N	B		off-bottom	60	32	28	3632.47	1.05
19		139	62	3	16	3723.27	B	R	Away	NS	N	N	B		off-bottom	62	4	20	3724.33	1.06667
19		140	62	11	5	3731.08	B	L	R	NS	N	N	B		off-bottom	62	12	29	3732.48	1.4
19		141	62	13	7	3733.12	B	R	Toward	NS	N	N	B		off-bottom	62	14	8	3734.13	1.01667
19		142	62	20	19	3740.32	B	L	Toward	NS	N	N	B		off-bottom	62	21	24	3741.4	1.08333
19		143	62	23	23	3743.38	B	L	Toward	NS	N	Y	B		off-bottom	62	25	5	3745.08	1.7
19		144	62	32	5	3752.08	B	L	Away	NS	Y	N	B		off-bottom	62	33	18	3753.3	1.21667
19		145	62	34	17	3754.28	B	L	Away	With	N	Y	B		off-bottom	62	37	11	3757.18	2.9
19		146	62	37	13	3757.22	B	L	Away	NS	N	N	B		off-bottom	62	39	1	3759.02	1.8
19		147	62	45	24	3765.4	B	L	R	NS	N	N	B		off-bottom	62	47	10	3767.17	1.76667
19		148	62	55	7	3775.12	B	L	R	NS	N	N	B		off-bottom	62	56	28	3776.47	1.35
19		149	63	12	27	3792.45	B	R	R	With	Y	Y	B		on-bottom	63	15	13	3795.22	2.76667
19		150	63	16	7	3796.12	B	R	L	With	Y	Y	PR	Yes	on-bottom	63	19	0	3799	2.88333
19		151	63	22	12	3802.2	B	R	Toward	With	Y	N	unknown		on-bottom	63	23	13	3803.22	1.01667
19		152	63	32	14	3812.23	B	R	Toward	With	Y	N	B	Yes	on-bottom	63	37	2	3817.03	4.8	FISH SWIM TOWARD THE TRAWL FIRST AND TURN TO SWIM WITH THE TRAWL IN A WHILE THEN TURN TO SWIM TOWARD THE TRAWL AGAIN AND ESCAPE BETWEEN DISCS
19		153	63	48	24	3828.4	B	L	Away	NS	N	Y	PR	No	on-bottom	63	50	18	3830.3	1.9
19		154	63	49	19	3829.32	B	L	Toward	Against	N	Y	B		on-bottom	63	51	2	3831.03	1.71667
19		155	63	50	9	3830.15	B	L	Away	With	N	Y	PR	Yes	on-bottom	63	52	10	3832.17	2.01667
19		156	64	3	19	3843.32	B	L	Away	NS	N	N	B		off-bottom	64	4	29	3844.48	1.16667
19		157	64	3	1	3843.02	B	L	R	NS	N	N	B		off-bottom	64	5	2	3845.03	2.01667
19		158	64	14	21	3854.35	B	L	R	NS	N	N	B		off-bottom	64	15	20	3855.33	0.983333
19		159	65	27	21	3927.35	B	L	Toward	NS	N	N	B		off-bottom	65	29	4	3929.07	1.71667
19		160	65	37	1	3937.02	B	L	Away	NS	N	N	B		off-bottom	65	38	10	3938.17	1.15
19		161	65	47	4	3947.07	B	L	Away	NS	N	N	B		off-bottom	65	49	12	3949.2	2.13333
19		162	65	53	2	3953.03	B	R	L	Transversing	N	N	unknown		off-bottom	65	54	2	3954.03	1
19		163	66	12	16	3972.27	B	L	Toward	Against	N	N	B		off-bottom	66	13	25	3973.42	1.15
19		164	66	14	10	3974.17	B	L	Away	With	Y	Y	B		on-bottom	66	16	0	3976	1.83333
19		165	66	39	26	3999.43	B	R	L	Transversing	N	N	unknown		on-bottom	66	40	19	4000.32	0.883333
19		166	66	49	13	4009.22	B	R	L	Transversing	N	Y	PR	No	on-bottom	66	50	23	4010.38	1.16667
19		167	66	49	17	4009.28	B	L	Away	NS	Y	N	B		on-bottom	66	50	7	4010.12	0.833333
19		168	66	51	3	4011.05	B	R	L	NS	Y	Y	PR		on-bottom	66	52	17	4012.28	1.23333
19		169	66	58	1	4018.02	B	L	Toward	Against	N	N	B	Yes	on-bottom	66	58	24	4018.4	0.383333
19		170	68	2	1	4082.02	B	L	Toward	Against	N	N	B		off-bottom	68	2	28	4082.47	0.45
19		171	68	34	0	4114	B	L	R	NS	N	N	B		off-bottom	68	35	11	4115.18	1.18333
19		172	68	40	1	4120.02	B	L	Away	NS	N	N	B		off-bottom	68	41	7	4121.12	1.1
19		173	68	41	3	4121.05	B	L	Away	NS	N	N	B		off-bottom	68	42	19	4122.32	1.26667
19		174	68	42	12	4122.2	B	L	Toward	NS	N	N	B		off-bottom	68	43	18	4123.3	1.1
19		175	68	46	19	4126.32	B	L	Toward	Against	N	N	B		off-bottom	68	47	28	4127.47	1.15
19		176	68	49	24	4129.4	B	L	Toward	NS	N	N	B		off-bottom	68	50	18	4130.3	0.9
19		177	68	49	29	4129.48	B	L	Away	NS	N	N	B		off-bottom	68	51	7	4131.12	1.63333
19		178	68	54	8	4134.13	B	L	R	NS	N	N	B		off-bottom	68	55	15	4135.25	1.11667
19		179	69	1	13	4141.22	B	L	Toward	NS	N	N	B		off-bottom	69	2	22	4142.37	1.15
19		180	69	9	20	4149.33	B	R	R	NS	Y	N	B		off-bottom	69	11	5	4151.08	1.75
19		181	76	36	29	4596.48	B	L	R	Transversing	N	N	unknown		on-bottom	76	37	16	4597.27	0.783333
19		182	79	57	3	4797.05	B	L	Toward	NS	N	N	B		off-bottom	79	58	19	4798.32	1.26667
19		183	80	59	16	4859.27	B	L	Away	NS	N	N	B		off-bottom	81	0	19	4860.32	1.05
19		184	81	4	20	4864.33	B	L	Toward	Against	N	N	B		off-bottom	81	5	26	4865.43	1.1
19		185	81	15	2	4875.03	B	L	Toward	NS	N	N	B		off-bottom	81	16	4	4876.07	1.03333
19		186	81	51	18	4911.3	B	L	Away	NS	N	N	B		off-bottom	81	53	2	4913.03	1.73333
19		187	82	2	26	4922.43	B	R	L	NS	N	N	B		off-bottom	82	3	28	4923.47	1.03333
19		188	83	9	21	4989.35	B	L	Toward	NS	N	N	B		off-bottom	83	10	25	4990.42	1.06667
19		189	83	18	7	4998.12	B	L	R	NS	N	N	B		off-bottom	83	19	22	4999.37	1.25
19		190	83	28	24	5008.4	B	L	L	NS	N	N	B		off-bottom	83	30	1	5010.02	1.61667
19		191	83	49	17	5029.28	B	L	Toward	NS	N	N	B		off-bottom	83	50	11	5030.18	0.9
19		192	83	55	21	5035.35	B	L	Away	NS	N	N	B		off-bottom	83	56	26	5036.43	1.08333
19		193	84	11	13	5051.22	B	R	Toward	NS	N	N	B		off-bottom	84	12	20	5052.33	1.11667
19		194	84	17	24	5057.4	B	L	L	NS	N	N	B		off-bottom	84	19	14	5059.23	1.83333
19		195	84	21	29	5061.48	B	L	Toward	NS	N	N	B		off-bottom	84	23	11	5063.18	1.7
19		196	84	27	10	5067.17	B	L	Toward	NS	N	Y	PR	No	on-bottom	84	28	22	5068.37	1.2
19		197	84	28	28	5068.47	B	L	R	NS	N	N	B	No	on-bottom	84	40	17	5080.28	11.8167
19		198	84	42	10	5082.17	B	R	Toward	Against	N	N	B		off-bottom	84	43	10	5083.17	1
19		199	84	52	9	5092.15	B	L	Toward	NS	N	N	B		off-bottom	84	54	0	5094	1.85
19		200	85	8	22	5108.37	B	R	Toward	NS	N	N	B		off-bottom	85	9	19	5109.32	0.95
19		201	85	19	29	5119.48	B	L	Toward	NS	N	N	B		off-bottom	85	21	3	5121.05	1.56667
19		202	85	25	13	5125.22	B	L	L	NS	N	N	B		off-bottom	85	26	24	5126.4	1.18333
19		203	85	50	23	5150.38	B	R	Toward	Against	N	N	B		off-bottom	85	51	21	5151.35	0.966667
19		204	86	13	3	5173.05	B	L	R	NS	N	N	B		off-bottom	86	14	11	5174.18	1.13333
19		205	86	16	25	5176.42	B	L	Away	NS	N	N	B		off-bottom	86	18	13	5178.22	1.8
19		206	86	18	4	5178.07	B	R	Toward	NS	N	N	B		off-bottom	86	19	8	5179.13	1.06667
19		207	86	38	19	5198.32	B	L	Away	NS	N	N	B		off-bottom	86	40	3	5200.05	1.73333
19		208	86	52	0	5212	B	R	L	NS	Y	Y	B	No	on-bottom	86	53	23	5213.38	1.38333
19		209	86	57	29	5217.48	B	R	L	Transversing	N	N	B	Yes	on-bottom	86	59	7	5219.12	1.63333
19		210	87	0	7	5220.12	B	L	Toward	NS	N	N	B		off-bottom	87	1	10	5221.17	1.05
19		211	87	0	25	5220.42	B	R	L	NS	N	N	B		off-bottom	87	1	21	5221.35	0.933333
19		212	87	1	10	5221.17	B	R	Toward	NS	N	N	B		off-bottom	87	2	10	5222.17	1
19		213	87	3	8	5223.13	B	L	Toward	NS	N	N	B		off-bottom	87	4	3	5224.05	0.916667
19		214	87	14	18	5234.3	B	R	Away	NS	N	N	B		off-bottom	87	15	15	5235.25	0.95
19		215	87	18	24	5238.4	B	L	R	NS	N	N	B		off-bottom	87	20	5	5240.08	1.68333
19		216	89	58	28	5398.47	B	R	Toward	NS	N	N	B		off-bottom	89	59	27	5399.45	0.983333
19		217	90	18	11	5418.18	B	L	Away	NS	Y	Y	B		off-bottom	90	19	29	5419.48	1.3
19		218	90	20	20	5420.33	B	L	Away	NS	Y	Y	B		on-bottom	90	21	25	5421.42	1.08333
19		219	90	27	22	5427.37	B	L	Toward	NS	N	N	PR	Yes	off-bottom	90	27	55	5427.92	0.55
19		220	90	31	6	5431.1	B	L	Toward	NS	N	N	B		off-bottom	90	32	12	5432.2	1.1
19		221	90	43	25	5443.42	B	R	Toward	NS	N	N	B		off-bottom	90	44	28	5444.47	1.05
19		222	90	46	19	5446.32	B	L	Toward	Against	N	N	B		off-bottom	90	47	27	5447.45	1.13333
19		223	90	52	16	5452.27	B	L	Toward	NS	N	N	B		off-bottom	90	54	13	5454.22	1.95
19		224	91	9	24	5469.4	B	L	Toward	NS	N	N	B		off-bottom	91	11	2	5471.03	1.63333
19		225	91	14	28	5474.47	B	L	Away	NS	N	N	B		off-bottom	91	16	7	5476.12	1.65
19		226	91	17	17	5477.28	B	L	Toward	NS	N	N	B		off-bottom	91	18	24	5478.4	1.11667
19		227	91	29	2	5489.03	B	L	Away	NS	N	N	B		off-bottom	91	30	19	5490.32	1.28333
19		228	91	32	3	5492.05	B	L	R	NS	N	N	B		off-bottom	91	33	1	5493.02	0.966667
19		229	91	49	22	5509.37	B	L	Toward	NS	N	N	B		off-bottom	91	51	4	5511.07	1.7
19		230	92	5	20	5525.33	B	L	L	NS	N	N	B		off-bottom	92	7	9	5527.15	1.81667
19		231	92	6	29	5526.48	B	L	Toward	NS	N	N	B		off-bottom	92	8	8	5528.13	1.65
19		232	92	9	27	5529.45	B	L	Toward	NS	N	N	B		off-bottom	92	11	16	5531.27	1.81667
19		233	92	13	22	5533.37	B	L	Toward	NS	N	N	B		off-bottom	92	15	17	5535.28	1.91667
19		234	92	23	2	5543.03	B	R	Toward	NS	N	N	B		off-bottom	92	23	23	5543.38	0.35
19		235	92	23	13	5543.22	B	R	Toward	NS	N	N	B		off-bottom	92	25	5	5545.08	1.86667
19		236	92	31	8	5551.13	B	L	Toward	NS	N	N	B		off-bottom	92	32	23	5552.38	1.25
19		237	92	40	11	5560.18	B	L	L	NS	N	N	B		off-bottom	92	42	1	5562.02	1.83333
19		238	92	42	4	5562.07	B	L	Toward	NS	N	N	B		off-bottom	92	43	17	5563.28	1.21667
19		239	92	51	7	5571.12	B	R	Away	NS	N	N	B		off-bottom	92	52	11	5572.18	1.06667
19		240	93	5	19	5585.32	B	R	Away	NS	N	N	B		off-bottom	93	6	29	5586.48	1.16667
19		241	93	19	10	5599.17	B	L	Away	NS	N	N	B		off-bottom	93	20	6	5600.1	0.933333
19		242	93	47	13	5627.22	B	R	Toward	NS	N	N	B		off-bottom	93	48	16	5628.27	1.05
19		243	93	52	26	5632.43	B	L	Toward	NS	N	N	B		off-bottom	93	54	7	5634.12	1.68333
19		244	94	24	16	5664.27	B	L	Away	With	N	N	B		off-bottom	94	26	0	5666	1.73333
19		245	94	43	4	5683.07	B	L	Toward	Against	N	N	B		off-bottom	94	44	8	5684.13	1.06667
19		246	94	58	8	5698.13	B	L	Away	With	N	N	B		off-bottom	94	59	10	5699.17	1.03333
19		247	95	1	20	5701.33	B	L	Toward	NS	N	N	B		off-bottom	95	3	0	5703	1.66667
19		248	95	15	15	5715.25	B	L	Away	NS	N	N	B		off-bottom	95	16	25	5716.42	1.16667
19		249	95	32	8	5732.13	B	L	Away	NS	N	N	B		off-bottom	95	33	22	5733.37	1.23333
19		250	95	33	7	5733.12	B	L	L	Against	Y	N	B		off-bottom	95	34	15	5734.25	1.13333
19		251	95	40	28	5740.47	B	R	L	Against	Y	Y	PR	No	on-bottom	95	41	18	5741.3	0.833333
19		252	96	25	9	5785.15	B	L	Toward	NS	N	N	B		off-bottom	96	26	3	5786.05	0.9
19		253	96	26	10	5786.17	B	R	Toward	Against	N	N	B		off-bottom	96	27	0	5787	0.833333
19		254	96	29	27	5789.45	B	L	R	NS	N	N	B		off-bottom	96	30	22	5790.37	0.916667
19		255	96	35	0	5795	B	L	Toward	NS	N	N	B		off-bottom	96	36	4	5796.07	1.06667
19		256	96	56	20	5816.33	B	L	Away	With	Y	N	B		off-bottom	96	57	28	5817.47	1.13333
19		257	99	10	5	5950.08	B	L	Toward	NS	N	N	B		off-bottom	99	11	19	5951.32	1.23333
19		258	99	12	15	5952.25	B	L	Toward	NS	N	N	B		off-bottom	99	13	15	5953.25	1
19		259	99	30	20	5970.33	B	L	Toward	NS	N	N	B		off-bottom	99	32	0	5972	1.66667
19		260	99	45	8	5985.13	B	L	Toward	NS	N	N	B		off-bottom	99	46	17	5986.28	1.15
19		261	100	0	1	6000.02	B	L	Toward	NS	N	Y	PR	Yes	on-bottom	100	1	13	6001.22	1.2
19		262	100	4	25	6004.42	B	L	Toward	NS	N	N	B		off-bottom	100	5	16	6005.27	0.85
19		263	101	29	6	6089.1	B	L	Away	NS	N	N	B		off-bottom	101	30	15	6090.25	1.15
19		264	101	54	20	6114.33	B	R	L	Transversing	Y	Y	B	No	on-bottom	101	55	8	6115.13	0.8
19		265	102	1	0	6121	B	L	Away	With	N	N	unknown		on-bottom	102	2	7	6122.12	1.11667
19		266	102	8	3	6128.05	B	L	Away	With	N	N	unknown		on-bottom	102	9	11	6129.18	1.13333
19		267	102	13	7	6133.12	B	L	R	Transversing	Y	Y	PR	No	on-bottom	102	14	8	6134.13	1.01667
19		268	103	51	8	6231.13	B	L	Toward	NS	N	N	B		off-bottom	103	52	19	6232.32	1.18333
19		269	104	54	18	6294.3	B	L	Toward	NS	N	N	B		off-bottom	104	55	15	6295.25	0.95
19		270	105	0	7	6300.12	B	L	R	NS	N	N	B		off-bottom	105	1	4	6301.07	0.95
19		271	105	2	22	6302.37	B	L	Toward	NS	N	N	B		off-bottom	105	4	2	6304.03	1.66667
19		272	106	42	11	6402.18	B	L	Toward	NS	N	N	B		off-bottom	106	43	10	6403.17	0.983333
19		273	106	44	0	6404	B	L	Toward	NS	N	N	B		off-bottom	106	45	0	6405	1
19		274	109	1	7	6541.12	B	L	Away	NS	N	N	B		off-bottom	109	2	18	6542.3	1.18333
19		275	109	47	15	6587.25	B	L	Toward	NS	N	N	B		off-bottom	109	48	16	6588.27	1.01667
19		276	110	13	7	6613.12	B	L	Toward	NS	N	N	B		off-bottom	110	14	17	6614.28	1.16667
19		277	112	15	18	6735.3	B	R	Toward	NS	N	N	B		off-bottom	112	16	22	6736.37	1.06667
22	28.04.2021	278	21	3	13	1263.22	B	L	R	With	Y	N	B	No	on-bottom	21	5	20	1265.33	2.11667
22		279	21	4	5	1264.08	B	L	Away	With	Y	N	B	Yes	on-bottom	21	6	25	1266.42	2.33333
22		280	21	10	21	1270.35	B	L	R	Against	Y	Y	PR	Yes	on-bottom	21	12	13	1272.22	1.86667
22		281	21	21	20	1281.33	B	L	Away	With	Y	Y	PR	Yes	on-bottom	21	23	20	1283.33	2
22		282	21	33	4	1293.07	B	L	Away	With	N	Y	B	No	on-bottom	21	35	7	1295.12	2.05
22		283	21	40	29	1300.48	B	L	R	NS	Y	N	B		off-bottom	21	41	20	1301.33	0.85
22		284	21	49	8	1309.13	B	L	R	With	Y	Y	B	No	on-bottom	21	51	7	1311.12	1.98333
22		285	21	51	28	1311.47	B	R	L	With	Y	Y	B		on-bottom	21	54	19	1314.32	2.85
22		286	21	54	14	1314.23	B	R	L	Transversing	N	Y	unknown		on-bottom	21	55	28	1315.47	1.23333
22		287	21	58	27	1318.45	B	L	Away	Against	Y	Y	B		on-bottom	21	59	17	1319.28	0.833333
22		288	22	1	20	1321.33	B	R	L	Transversing	N	N	unknown		on-bottom	22	2	23	1322.38	1.05
22		289	22	3	16	1323.27	B	R	R	NS	N	N	B		on-bottom	22	4	14	1324.23	0.966667
22		290	22	3	14	1323.23	B	R	Away	With	N	N	unknown		on-bottom	22	4	17	1324.28	1.05	Fish makes a slightly right turn and swim out of screen as unknown
22		291	22	5	3	1325.05	B	R	L	With	Y	N	unknown		on-bottom	22	6	4	1326.07	1.01667
22		292	22	7	28	1327.47	B	R	L	NS	N	N	B	Yes	on-bottom	22	8	14	1328.23	0.766667
22		293	22	17	2	1337.03	B	R	Away	With	Y	N	B	No	on-bottom	22	17	25	1337.42	0.383333
22		294	22	13	29	1333.48	B	R	L	With	Y	N	unknown		on-bottom	22	14	25	1334.42	0.933333
22		295	22	14	15	1334.25	B	L	R	Against	N	N	B	Yes	on-bottom	22	15	26	1335.43	1.18333
22		296	22	21	12	1341.2	B	L	R	With	Y	Y	PR	No	on-bottom	22	23	8	1343.13	1.93333
22		297	22	46	17	1366.28	B	R	L	Against	N	N	B	Yes	on-bottom	22	47	3	1367.05	0.766667
22		298	22	46	19	1366.32	B	R	R	NS	N	N	B		on-bottom	22	47	22	1367.37	1.05
22		299	22	53	15	1373.25	B	R	L	Against	Y	Y	B	Yes	on-bottom	22	54	8	1374.13	0.883333
22		300	23	6	6	1386.1	B	R	L	Against	N	N	B		on-bottom	23	6	27	1386.45	0.35
22		301	23	6	21	1386.35	B	R	L	Transversing	Y	Y	B		on-bottom	23	7	24	1387.4	1.05
22		302	23	9	6	1389.1	B	R	Away	NS	N	Y	B	Yes	on-bottom	23	10	21	1390.35	1.25
22		303	23	10	15	1390.25	B	L	Away	With	N	Y	unknown		on-bottom	23	11	28	1391.47	1.21667
22		304	23	36	8	1416.13	B	L	R	Transversing	N	Y	B	Yes	on-bottom	23	37	8	1417.13	1
22		305	24	5	14	1445.23	B	R	Away	With	Y	N	B	Yes	on-bottom	24	6	27	1446.45	1.21667
22		306	24	12	25	1452.42	B	L	R	NS	N	N	B	Yes	on-bottom	24	14	16	1454.27	1.85
22		307	24	14	21	1454.35	B	L	Toward	NS	Y	Y	B		on-bottom	24	15	23	1455.38	1.03333
22		308	24	15	13	1455.22	B	L	R	Against	N	N	B		on-bottom	24	16	11	1456.18	0.966667
22		309	24	15	28	1455.47	B	L	Away	NS	Y	Y	B	Yes	on-bottom	24	17	8	1457.13	1.66667
22		310	24	20	15	1460.25	B	L	R	Transversing	N	Y	B	Yes	on-bottom	24	21	9	1461.15	0.9
22		311	24	21	2	1461.03	B	R	Toward	NS	N	N	B	Yes	on-bottom	24	21	29	1461.48	0.45
22		312	24	44	9	1484.15	B	R	Toward	Against	Y	Y	B	No	on-bottom	24	45	9	1485.15	1
22		313	24	45	13	1485.22	B	L	Away	With	Y	Y	B		on-bottom	24	46	13	1486.22	1
22		314	24	57	23	1497.38	B	R	Away	With	N	Y	unknown		on-bottom	24	58	27	1498.45	1.06667
22		315	25	3	17	1503.28	B	R	Toward	NS	N	N	PR	Yes	on-bottom	25	4	25	1504.42	1.13333
22		316	27	0	6	1620.1	B	L	R	NS	N	N	B	No	on-bottom	27	1	7	1621.12	1.01667
22		317	27	5	25	1625.42	B	L	R	Against	N	N	B		on-bottom	27	6	19	1626.32	0.9
22		318	31	47	6	1907.1	B	R	Toward	NS	Y	Y	B	No	on-bottom	31	48	20	1908.33	1.23333
22		319	31	57	9	1917.15	B	L	Away	NS	N	N	B	No	on-bottom	31	58	9	1918.15	1
22		320	31	57	18	1917.3	B	L	Away	With	Y	N	B	Yes	on-bottom	31	59	11	1919.18	1.88333
22		321	32	55	19	1975.32	B	L	Away	NS	N	N	B	No	on-bottom	32	56	22	1976.37	1.05
22		322	32	57	5	1977.08	B	L	Toward	NS	N	N	B	No	on-bottom	32	58	8	1978.13	1.05
22		323	33	0	1	1980.02	B	L	R	NS	Y	N	B	Yes	on-bottom	33	1	10	1981.17	1.15
22		324	33	24	24	2004.4	B	R	Away	NS	Y	N	B		on-bottom	33	26	6	2006.1	1.7
22		325	33	30	15	2010.25	B	R	L	Transversing	Y	Y	unknown		on-bottom	33	31	25	2011.42	1.16667
22		326	33	32	16	2012.27	B	L	R	Transversing	N	Y	B		on-bottom	33	33	3	2013.05	0.783333
22		327	33	33	26	2013.43	B	R	Away	With	N	Y	B		on-bottom	33	35	10	2015.17	1.73333
22		328	34	23	10	2063.17	B	R	L	Against	Y	Y	unknown		on-bottom	34	24	6	2064.1	0.933333
22		329	35	7	9	2107.15	B	R	Away	With	Y	N	unknown		on-bottom	35	8	10	2108.17	1.01667
22		330	35	19	14	2119.23	B	L	Away	With	Y	Y	B		on-bottom	35	21	0	2121	1.76667
22		331	35	30	3	2130.05	B	L	R	Against	Y	Y	B		on-bottom	35	31	5	2131.08	1.03333
22		332	35	34	26	2134.43	B	L	R	Transversing	Y	N	B		on-bottom	35	36	4	2136.07	1.63333
22		333	35	53	20	2153.33	B	R	R	NS	Y	N	B		on-bottom	35	54	29	2154.48	1.15
22		334	35	57	13	2157.22	B	L	Away	With	Y	Y	B		on-bottom	35	58	26	2158.43	1.21667
22		335	36	9	7	2169.12	B	R	Toward	Against	N	Y	B		on-bottom	36	9	21	2169.35	0.233333
22		336	36	15	19	2175.32	B	L	Away	NS	N	N	B		on-bottom	36	16	21	2176.35	1.03333
22		337	37	32	23	2252.38	B	L	Away	With	N	N	B		on-bottom	37	34	10	2254.17	1.78333
22		338	37	36	16	2256.27	B	R	R	With	N	Y	PR		on-bottom	37	38	4	2258.07	1.8
22		339	38	20	29	2300.48	B	L	R	With	Y	Y	unknown		on-bottom	38	22	2	2302.03	1.55
22		340	39	15	3	2355.05	B	L	Toward	Against	N	N	B		on-bottom	39	15	27	2355.45	0.4
22		341	39	16	5	2356.08	B	L	Toward	NS	N	N	B		off-bottom	39	17	7	2357.12	1.03333
22		342	39	22	27	2362.45	B	L	Toward	Against	N	Y	PR		on-bottom	39	24	11	2364.18	1.73333
22		343	39	32	8	2372.13	B	R	L	With	Y	N	unknown		on-bottom	39	34	14	2374.23	2.1
22		344	39	35	20	2375.33	B	L	Toward	With	Y	Y	B		on-bottom	39	36	12	2376.2	0.866667
22		345	39	40	2	2380.03	B	R	L	Transversing	Y	N	B		on-bottom	39	40	20	2380.33	0.3
22		346	39	40	16	2380.27	B	R	L	Transversing	N	N	unknown		on-bottom	39	41	25	2381.42	1.15	Fish transvers and turn to swim with the trawl until out of the screen as unkown
22		347	39	48	4	2388.07	B	L	R	Against	Y	N	unknown		on-bottom	39	49	13	2389.22	1.15
22		348	39	50	3	2390.05	B	L	R	Against	Y	Y	B		on-bottom	39	51	7	2391.12	1.06667
22		349	39	49	20	2389.33	B	R	Away	With	Y	Y	B		on-bottom	39	52	7	2392.12	2.78333	Fish touchs the discs a couple of times and then escape between the discs
22		350	39	51	0	2391	B	R	Away	With	Y	N	B		on-bottom	39	53	6	2393.1	2.1
22		351	39	58	24	2398.4	B	L	Away	With	Y	N	B		on-bottom	39	59	16	2399.27	0.866667
22		352	40	1	9	2401.15	B	L	Away	With	Y	Y	B		on-bottom	40	2	25	2402.42	1.26667
22		353	40	3	17	2403.28	B	L	Away	Against	Y	Y	B		on-bottom	40	4	25	2404.42	1.13333
22		354	40	7	0	2407	B	L	Toward	With	Y	N	B		on-bottom	40	8	12	2408.2	1.2
22		355	40	7	9	2407.15	B	L	R	Transversing	Y	Y	PR		on-bottom	40	8	5	2408.08	0.933333
22		356	40	18	16	2418.27	B	L	Toward	NS	N	Y	PR		on-bottom	40	19	23	2419.38	1.11667
22		357	40	19	7	2419.12	B	L	Away	With	Y	Y	B		on-bottom	40	20	19	2420.32	1.2
22		358	40	25	0	2425	B	R	L	With	Y	Y	PR		on-bottom	40	25	26	2425.43	0.433333
22		359	40	25	8	2425.13	B	R	Away	With	Y	N	B		on-bottom	40	26	19	2426.32	1.18333
22		360	40	29	11	2429.18	B	R	L	NS	Y	Y	B		on-bottom	40	30	29	2430.48	1.3
22		361	40	41	2	2441.03	B	R	L	Transversing	N	N	B		on-bottom	40	41	28	2441.47	0.433333
22		362	40	41	24	2441.4	B	L	R	NS	Y	Y	B		on-bottom	40	42	29	2442.48	1.08333
22		363	40	42	24	2442.4	B	L	R	NS	N	N	B		off-bottom	40	43	27	2443.45	1.05
22		364	40	44	4	2444.07	B	L	R	Against	Y	N	B		off-bottom	40	45	2	2445.03	0.966667
22		365	40	51	2	2451.03	B	L	R	With	Y	N	B		on-bottom	40	52	17	2452.28	1.25
22		366	40	52	1	2452.02	B	L	R	NS	N	N	B		off-bottom	40	53	7	2453.12	1.1
22		367	41	2	10	2462.17	B	L	R	Against	Y	N	B		off-bottom	41	3	18	2463.3	1.13333
22		368	41	42	3	2502.05	B	L	Toward	NS	N	N	B		off-bottom	41	42	15	2502.25	0.2
22		369	42	46	29	2566.48	B	L	Away	With	Y	Y	B		off-bottom	42	48	20	2568.33	1.85
22		370	42	53	29	2573.48	B	L	R	With	Y	N	B		off-bottom	42	55	9	2575.15	1.66667
22		371	42	55	19	2575.32	B	R	Away	NS	N	N	B		off-bottom	42	56	15	2576.25	0.933333
22		372	42	56	10	2576.17	B	R	R	NS	N	N	B		off-bottom	42	57	19	2577.32	1.15
22		373	43	7	11	2587.18	B	L	Toward	NS	N	N	B		off-bottom	43	8	12	2588.2	1.01667
22		374	43	7	14	2587.23	B	R	Away	NS	N	N	B		off-bottom	43	8	25	2588.42	1.18333
22		375	43	12	22	2592.37	B	L	R	Against	Y	Y	PR		on-bottom	43	14	3	2594.05	1.68333
22		376	43	13	0	2593	B	L	Away	With	Y	N	B		on-bottom	43	14	15	2594.25	1.25
22		377	43	16	2	2596.03	B	R	L	Transversing	Y	N	B		on-bottom	43	16	29	2596.48	0.45
22		378	43	24	5	2604.08	B	L	Toward	With	Y	Y	B		on-bottom	43	26	15	2606.25	2.16667
22		379	43	27	2	2607.03	B	L	Away	NS	N	Y	unknown		on-bottom	43	29	0	2609	1.96667
22		380	43	36	23	2616.38	B	R	Away	With	N	N	B		on-bottom	43	39	25	2619.42	3.03333
22		381	43	43	25	2623.42	B	L	R	Transversing	N	Y	B		on-bottom	43	44	16	2624.27	0.85
22		382	43	49	14	2629.23	B	R	Away	With	N	Y	B		on-bottom	43	51	10	2631.17	1.93333
22		383	43	56	15	2636.25	B	L	Away	With	Y	N	unknown		on-bottom	43	57	25	2637.42	1.16667
22		384	44	1	23	2641.38	B	L	R	Transversing	N	Y	PR	Yes	on-bottom	44	3	1	2643.02	1.63333
22		385	44	11	8	2651.13	B	R	Away	NS	N	N	B	No	off-bottom	44	12	20	2652.33	1.2
22		386	44	12	0	2652	B	L	Toward	NS	N	N	B		off-bottom	44	12	29	2652.48	0.483333
22		387	44	22	10	2662.17	B	L	R	With	Y	Y	B		on-bottom	44	23	2	2663.03	0.866667
22		388	44	39	7	2679.12	B	L	R	Transversing	Y	N	B		on-bottom	44	40	15	2680.25	1.13333
22		389	44	41	28	2681.47	B	L	Away	NS	N	N	B		off-bottom	44	43	29	2683.48	2.01667
22		390	44	42	20	2682.33	B	L	R	NS	N	N	B		off-bottom	44	44	3	2684.05	1.71667
22		391	44	43	0	2683	B	L	R	NS	Y	N	B		off-bottom	44	44	13	2684.22	1.21667
22		392	44	52	22	2692.37	B	R	R	NS	N	N	B		off-bottom	44	54	0	2694	1.63333
22		393	45	18	14	2718.23	B	L	R	Transversing	Y	Y	B	No	on-bottom	45	20	17	2720.28	2.05
22		394	45	31	14	2731.23	B	R	Away	With	Y	Y	PR	No	on-bottom	45	32	23	2732.38	1.15
22		395	45	35	0	2735	B	L	Away	With	Y	Y	PR	Yes	on-bottom	45	36	0	2736	1
22		396	45	47	17	2747.28	B	L	R	Against	Y	N	B	No	on-bottom	45	49	2	2749.03	1.75
22		397	45	48	7	2748.12	B	L	R	NS	Y	Y	B		on-bottom	45	49	21	2749.35	1.23333
22		398	45	49	28	2749.47	B	L	Away	NS	Y	N	B		on-bottom	45	51	6	2751.1	1.63333
22		399	45	51	0	2751	B	L	Away	NS	Y	Y	PR	Yes	on-bottom	45	52	16	2752.27	1.26667
22		400	45	52	12	2752.2	B	L	R	Against	Y	Y	B	Yes	on-bottom	45	53	20	2753.33	1.13333
22		401	46	28	13	2788.22	B	L	Away	With	Y	N	B	Yes	on-bottom	46	29	20	2789.33	1.11667
22		402	46	39	20	2799.33	B	R	Away	With	Y	N	B	No	on-bottom	46	40	19	2800.32	0.983333
22		403	46	49	14	2809.23	B	L	Away	With	N	Y	unknown		on-bottom	46	50	11	2810.18	0.95
22		404	46	51	13	2811.22	B	L	R	Against	Y	Y	unknown		on-bottom	46	52	20	2812.33	1.11667
22		405	47	8	29	2828.48	B	R	L	Transversing	Y	Y	unknown		on-bottom	47	10	15	2830.25	1.76667
22		406	47	22	12	2842.2	B	R	Toward	NS	N	N	B	No	on-bottom	47	23	18	2843.3	1.1
22		407	47	34	27	2854.45	B	L	Away	With	Y	Y	PR	No	on-bottom	47	35	25	2855.42	0.966667
22		408	47	37	17	2857.28	B	R	L	Against	N	Y	PR		on-bottom	47	38	5	2858.08	0.8
22		409	47	52	4	2872.07	B	R	Toward	NS	N	N	B		on-bottom	47	53	4	2873.07	1
22		410	47	54	27	2874.45	B	R	Away	With	Y	Y	PR		on-bottom	47	55	28	2875.47	1.01667
22		411	48	10	25	2890.42	B	L	R	With	Y	Y	PR		on-bottom	48	12	5	2892.08	1.66667
22		412	48	26	2	2906.03	B	R	L	NS	N	Y	PR	Yes	on-bottom	48	27	4	2907.07	1.03333
22		413	48	34	0	2914	B	R	Toward	With	Y	N	B		off-bottom	48	35	14	2915.23	1.23333
22		414	48	46	25	2926.42	B	L	R	Against	Y	N	B	No	off-bottom	48	48	2	2928.03	1.61667
22		415	48	53	10	2933.17	B	R	L	Against	N	Y	PR		on-bottom	48	54	5	2934.08	0.916667
22		416	48	56	12	2936.2	B	R	Away	NS	N	Y	PR	Yes	on-bottom	48	58	1	2938.02	1.81667
22		417	49	5	16	2945.27	B	L	Toward	NS	N	N	B		off-bottom	49	6	26	2946.43	1.16667
22		418	49	8	0	2948	B	L	Toward	Against	N	N	B		off-bottom	49	9	12	2949.2	1.2
22		419	49	53	12	2993.2	B	L	Away	With	N	Y	B	No	on-bottom	49	54	24	2994.4	1.2
22		420	50	0	20	3000.33	B	R	Away	With	N	Y	B	No	on-bottom	50	2	6	3002.1	1.76667
22		421	50	8	0	3008	B	L	Away	With	Y	Y	PR	No	on-bottom	50	8	23	3008.38	0.383333
22		422	50	12	20	3012.33	B	R	Away	Transversing	Y	Y	B	No	on-bottom	50	13	11	3013.18	0.85
22		423	50	16	9	3016.15	B	L	Away	With	Y	N	unknown	No	on-bottom	50	17	1	3017.02	0.866667
22		424	50	17	21	3017.35	B	R	L	With	Y	Y	unknown	No	on-bottom	50	19	17	3019.28	1.93333
22		425	50	19	19	3019.32	B	R	L	Transversing	Y	Y	B	No	on-bottom	50	20	14	3020.23	0.916667
22		426	50	21	1	3021.02	B	R	L	Transversing	N	N	unknown		on-bottom	50	21	15	3021.25	0.233333
22		427	50	21	21	3021.35	B	R	L	Transversing	Y	Y	unknown		on-bottom	50	22	21	3022.35	1	Fish transvers to the left and touch the spacer, turn around like try to find the escape space and then swim toward on the left as unknown
22		428	50	25	10	3025.17	B	R	L	Transversing	N	N	unknown		on-bottom	50	25	25	3025.42	0.25
22		429	50	29	7	3029.12	B	L	Away	With	N	N	B	No	on-bottom	50	30	17	3030.28	1.16667
22		430	50	31	24	3031.4	B	L	R	Transversing	N	N	unknown		on-bottom	50	33	15	3033.25	1.85
22		431	50	33	0	3033	B	L	Away	With	Y	N	B	Yes	on-bottom	50	34	1	3034.02	1.01667
22		432	50	35	22	3035.37	B	R	Away	NS	Y	Y	B		on-bottom	50	37	4	3037.07	1.7
22		433	50	40	22	3040.37	B	L	R	Transversing	Y	Y	PR	Yes	on-bottom	50	41	23	3041.38	1.01667
22		434	50	44	12	3044.2	B	L	R	Transversing	Y	Y	B	Yes	on-bottom	50	45	18	3045.3	1.1
22		435	50	49	26	3049.43	B	L	R	Transversing	Y	Y	B	Yes	on-bottom	50	50	28	3050.47	1.03333
22		436	50	50	29	3050.48	B	L	Away	With	Y	N	B	Yes	on-bottom	50	52	1	3052.02	1.53333
22		437	50	54	20	3054.33	B	L	Away	With	Y	N	B	No	on-bottom	50	56	2	3056.03	1.7
22		438	51	1	14	3061.23	B	R	L	Transversing	Y	N	B	No	on-bottom	51	2	5	3062.08	0.85
22		439	51	8	7	3068.12	B	R	Away	With	N	N	unknown		on-bottom	51	9	2	3069.03	0.916667
22		440	51	17	5	3077.08	B	L	R	Transversing	Y	Y	B	Yes	on-bottom	51	18	25	3078.42	1.33333
22		441	51	29	20	3089.33	B	R	L	Against	Y	Y	PR	No	on-bottom	51	31	16	3091.27	1.93333	Fish erratically swim between discs, encounter these discs and pressed on by the disc
22		442	51	34	24	3094.4	B	L	Toward	Against	Y	Y	B	Yes	on-bottom	51	35	28	3095.47	1.06667
22		443	51	39	16	3099.27	B	R	Away	Transversing	N	N	unknown		on-bottom	51	40	22	3100.37	1.1
22		444	52	1	25	3121.42	B	L	Toward	Against	N	N	B	No	on-bottom	52	2	19	3122.32	0.9
22		445	52	2	18	3122.3	B	L	R	With	Y	N	B	No	off-bottom	52	3	25	3123.42	1.11667
22		446	52	41	16	3161.27	B	R	L	With	Y	Y	B		on-bottom	52	42	17	3162.28	1.01667
22		447	52	44	23	3164.38	B	L	Away	NS	N	N	B		off-bottom	52	46	2	3166.03	1.65
22		448	52	49	27	3169.45	B	R	L	NS	N	N	B		off-bottom	52	51	11	3171.18	1.73333
22		449	53	1	17	3181.28	B	R	Away	With	Y	Y	PR	No	on-bottom	53	3	14	3183.23	1.95
22		450	53	5	20	3185.33	B	R	Toward	Against	N	N	B	Yes	on-bottom	53	6	23	3186.38	1.05
22		451	53	12	24	3192.4	B	R	L	With	Y	Y	B	No	on-bottom	53	13	13	3193.22	0.816667
22		452	53	15	23	3195.38	B	L	Away	With	Y	Y	B	No	on-bottom	53	17	4	3197.07	1.68333
22		453	53	20	20	3200.33	B	L	Toward	NS	Y	Y	PR		on-bottom	53	21	22	3201.37	1.03333
22		454	53	21	5	3201.08	B	L	Toward	Against	Y	Y	PR	Yes	on-bottom	53	22	15	3202.25	1.16667
22		455	53	23	3	3203.05	B	L	R	NS	N	Y	PR	Yes	on-bottom	53	24	18	3204.3	1.25
22		456	53	33	14	3213.23	B	R	L	NS	N	Y	PR	Yes	on-bottom	53	34	8	3214.13	0.9
22		457	53	52	27	3232.45	B	L	Toward	Against	N	Y	B	No	on-bottom	53	54	9	3234.15	1.7
22		458	53	54	9	3234.15	B	R	L	Transversing	N	N	unknown		on-bottom	53	54	23	3234.38	0.233333
22		459	53	55	8	3235.13	B	L	Toward	Against	Y	Y	PR		on-bottom	53	56	27	3236.45	1.31667
22		460	53	57	17	3237.28	B	L	Toward	Against	N	Y	B	Yes	on-bottom	53	58	18	3238.3	1.01667
22		461	53	59	8	3239.13	B	L	Away	With	N	N	B		on-bottom	54	0	8	3240.13	1
22		462	54	1	1	3241.02	B	L	Away	With	Y	N	B	Yes	on-bottom	54	2	2	3242.03	1.01667
22		463	54	3	3	3243.05	B	R	Toward	NS	N	N	B	Yes	on-bottom	54	4	1	3244.02	0.966667
22		464	54	7	9	3247.15	B	L	Away	NS	Y	N	B	Yes	on-bottom	54	8	24	3248.4	1.25
22		465	54	8	12	3248.2	B	L	Away	NS	Y	Y	B	No	on-bottom	54	9	16	3249.27	1.06667
22		466	54	10	16	3250.27	B	L	Toward	Against	N	N	B	Yes	on-bottom	54	11	29	3251.48	1.21667
22		467	54	14	22	3254.37	B	L	R	NS	Y	N	B	No	on-bottom	54	16	7	3256.12	1.75
22		468	54	31	27	3271.45	B	L	Away	With	Y	Y	B	Yes	on-bottom	54	33	10	3273.17	1.71667
22		469	54	32	12	3272.2	B	L	R	NS	Y	Y	B	Yes	on-bottom	54	33	11	3273.18	0.983333
22		470	54	35	1	3275.02	B	L	R	Against	N	N	B	Yes	on-bottom	54	35	25	3275.42	0.4
22		471	54	37	14	3277.23	B	L	Away	With	Y	Y	B	Yes	on-bottom	54	38	24	3278.4	1.16667
22		472	54	44	9	3284.15	B	L	R	With	N	Y	unknown		on-bottom	54	45	27	3285.45	1.3
22		473	54	47	20	3287.33	B	R	L	Transversing	N	Y	PR	No	on-bottom	54	48	16	3288.27	0.933333
22		474	54	58	26	3298.43	B	R	R	NS	N	N	B	Yes	off-bottom	55	0	16	3300.27	1.83333
22		475	55	1	8	3301.13	B	R	L	Against	N	Y	PR		on-bottom	55	2	1	3302.02	0.883333
22		476	55	6	12	3306.2	B	L	R	Against	Y	Y	B	No	on-bottom	55	7	9	3307.15	0.95
22		477	55	13	2	3313.03	B	L	Away	Against	Y	N	B	No	on-bottom	55	14	2	3314.03	1
22		478	55	21	25	3321.42	B	L	R	With	N	N	unknown		on-bottom	55	23	4	3323.07	1.65
22		479	55	23	0	3323	B	R	Away	NS	Y	Y	B	Yes	on-bottom	55	24	5	3324.08	1.08333
22		480	55	31	11	3331.18	B	R	L	With	N	N	B	No	on-bottom	55	32	23	3332.38	1.2
22		481	55	39	25	3339.42	B	R	Toward	NS	N	N	B	No	off-bottom	55	41	8	3341.13	1.71667
22		482	55	48	27	3348.45	B	L	R	NS	N	N	B		off-bottom	55	50	23	3350.38	1.93333
22		483	55	51	29	3351.48	B	R	R	NS	N	N	B		off-bottom	55	53	15	3353.25	1.76667
22		484	55	53	1	3353.02	B	R	Away	NS	N	N	B		off-bottom	55	54	17	3354.28	1.26667
22		485	55	58	1	3358.02	B	L	Toward	NS	N	N	B		off-bottom	56	0	19	3360.32	2.3
22		486	56	33	14	3393.23	B	R	Toward	Against	Y	Y	B	Yes	on-bottom	56	34	2	3394.03	0.8
22		487	58	32	18	3512.3	B	R	L	With	Y	Y	PR	Yes	on-bottom	58	34	12	3514.2	1.9
22		488	58	35	16	3515.27	B	R	Away	With	N	N	unknown		on-bottom	58	37	5	3517.08	1.81667
22		489	58	38	0	3518	B	L	Toward	Against	N	Y	PR	Yes	on-bottom	58	38	28	3518.47	0.466667
22		490	63	12	23	3792.38	B	L	R	Against	Y	Y	PR	No	on-bottom	63	13	29	3793.48	1.1
22		491	67	3	16	4023.27	B	R	L	Transversing	Y	Y	B	Yes	on-bottom	67	4	29	4024.48	1.21667
22		492	67	25	13	4045.22	B	L	Away	With	Y	N	B	Yes	on-bottom	67	26	12	4046.2	0.983333
22		493	67	31	20	4051.33	B	R	Away	With	Y	N	B	No	on-bottom	67	33	9	4053.15	1.81667
22		494	67	58	2	4078.03	B	L	Toward	Against	Y	Y	B	Yes	on-bottom	67	59	0	4079	0.966667
22		495	68	0	6	4080.1	B	R	Away	NS	N	N	B	Yes	on-bottom	68	2	2	4082.03	1.93333
22		496	68	6	0	4086	B	L	Away	With	Y	N	B	No	on-bottom	68	7	1	4087.02	1.01667
22		497	68	32	8	4112.13	B	R	Toward	NS	N	N	B		off-bottom	68	34	1	4114.02	1.88333
22		498	68	32	15	4112.25	B	R	Away	NS	N	N	B		off-bottom	68	34	16	4114.27	2.01667
22		499	69	15	2	4155.03	B	L	Away	With	Y	N	B	No	on-bottom	69	16	0	4156	0.966667
22		500	69	22	20	4162.33	B	L	Away	With	N	N	unknown		on-bottom	69	25	14	4165.23	2.9
22		501	69	29	27	4169.45	B	L	Away	With	Y	N	unknown		on-bottom	69	31	5	4171.08	1.63333
22		502	69	31	3	4171.05	B	R	Away	With	Y	N	B	No	on-bottom	69	32	11	4172.18	1.13333
22		503	69	35	27	4175.45	B	L	R	NS	Y	Y	B	Yes	on-bottom	69	38	1	4178.02	2.56667
22		504	69	43	9	4183.15	B	R	Away	With	N	Y	B	Yes	on-bottom	69	45	9	4185.15	2
22		505	69	46	16	4186.27	B	L	Away	With	Y	Y	B	Yes	on-bottom	69	47	11	4187.18	0.916667
22		506	69	54	26	4194.43	B	L	R	NS	Y	N	B		off-bottom	69	56	11	4196.18	1.75
22		507	69	59	17	4199.28	B	R	L	With	Y	Y	B		on-bottom	70	0	15	4200.25	0.966667
22		508	70	8	11	4208.18	B	L	Away	With	N	Y	unknown		on-bottom	70	9	21	4209.35	1.16667
22		509	70	14	14	4214.23	B	L	Away	NS	Y	N	B		off-bottom	70	15	28	4215.47	1.23333
22		510	70	36	8	4236.13	B	L	R	Transversing	N	Y	B		on-bottom	70	37	24	4237.4	1.26667
22		511	70	45	19	4245.32	B	L	R	With	Y	N	B		on-bottom	70	46	25	4246.42	1.1
22		512	71	4	15	4264.25	B	R	R	NS	N	N	B		off-bottom	71	6	1	4266.02	1.76667
22		513	71	13	12	4273.2	B	R	Away	With	N	Y	B		off-bottom	71	15	19	4275.32	2.11667
22		514	71	57	10	4317.17	B	R	L	NS	Y	N	B		off-bottom	71	58	1	4318.02	0.85
22		515	72	18	12	4338.2	B	L	Away	With	Y	N	unknown		on-bottom	72	19	17	4339.28	1.08333
22		516	72	30	10	4350.17	B	R	Away	With	Y	Y	B	Yes	on-bottom	72	31	8	4351.13	0.966667
22		517	73	34	29	4414.48	B	L	Away	With	N	N	unknown		on-bottom	73	36	6	4416.1	1.61667
22		518	74	1	25	4441.42	B	R	Away	With	Y	N	unknown		on-bottom	74	3	3	4443.05	1.63333
22		519	74	2	23	4442.38	B	R	L	Transversing	N	N	unknown		on-bottom	74	3	15	4443.25	0.866667
22		520	74	6	20	4446.33	B	L	R	Transversing	Y	Y	B	Yes	on-bottom	74	9	26	4449.43	3.1
22		521	74	29	28	4469.47	B	R	Away	With	Y	N	B	Yes	on-bottom	74	31	3	4471.05	1.58333
22		522	74	42	17	4482.28	B	R	L	With	Y	Y	B	Yes	on-bottom	74	43	28	4483.47	1.18333
22		523	74	48	19	4488.32	B	R	L	Against	N	Y	PR	Yes	on-bottom	74	49	12	4489.2	0.883333
22		524	74	52	2	4492.03	B	L	R	Against	Y	Y	B	Yes	on-bottom	74	53	0	4493	0.966667
22		525	74	57	15	4497.25	B	R	Toward	Against	N	Y	PR	Yes	on-bottom	74	58	24	4498.4	1.15
22		526	74	58	19	4498.32	B	L	R	NS	N	Y	PR	Yes	on-bottom	75	0	9	4500.15	1.83333
22		527	75	5	26	4505.43	B	R	Away	With	Y	N	B	Yes	on-bottom	75	6	26	4506.43	1
22		528	75	8	20	4508.33	B	L	R	Transversing	N	N	unknown		on-bottom	75	9	6	4509.1	0.766667
22		529	75	37	11	4537.18	B	L	L	NS	N	N	B		off-bottom	75	38	16	4538.27	1.08333
22		530	75	56	29	4556.48	B	L	L	NS	Y	Y	B	Yes	on-bottom	75	58	7	4558.12	1.63333
22		531	84	20	17	5060.28	B	L	R	Transversing	Y	Y	B	Yes	on-bottom	84	22	0	5062	1.71667
22		532	84	22	22	5062.37	B	R	Away	With	N	N	B	Yes	on-bottom	84	24	19	5064.32	1.95
22		533	84	25	6	5065.1	B	L	L	With	Y	N	B	Yes	on-bottom	84	27	10	5067.17	2.06667
22		534	84	29	17	5069.28	B	L	R	With	N	Y	PR	No	on-bottom	84	31	25	5071.42	2.13333
22		535	84	33	27	5073.45	B	R	Away	With	Y	N	B	No	on-bottom	84	35	1	5075.02	1.56667
22		536	84	58	25	5098.42	B	R	Away	With	N	N	unknown		on-bottom	84	59	21	5099.35	0.933333	Fish swims with the trawl, when the trawl close to touch the fish, fish swim away and out of the screen ON THE LEFT
22		537	85	23	22	5123.37	B	R	Away	With	Y	N	B	No	on-bottom	85	24	26	5124.43	1.06667
22		538	85	55	0	5155	B	R	L	Transversing	N	Y	unknown		on-bottom	85	55	29	5155.48	0.483333
22		539	85	58	8	5158.13	B	R	Away	With	N	Y	unknown		on-bottom	85	59	9	5159.15	1.01667	Fish swims with the trawl, when the trawl close to touch the fish, fish swim away and out of the screen ON THE RIGHT
22		540	87	15	15	5235.25	B	R	Away	With	Y	Y	B	Yes	on-bottom	87	18	1	5238.02	2.76667
22		541	87	22	9	5242.15	B	L	R	With	N	Y	unknown		on-bottom	87	24	2	5244.03	1.88333	Fish swims with the trawl, when the trawl close to touch the fish, fish swim away and out of the screen ON THE RIGHT
22		542	88	55	26	5335.43	B	R	Away	With	Y	Y	B	No	on-bottom	88	57	0	5337	1.56667
22		543	89	40	0	5380	B	R	R	NS	N	N	B	No	off-bottom	89	41	16	5381.27	1.26667
22		544	89	54	1	5394.02	B	L	R	Against	N	N	B	No	on-bottom	89	55	0	5395	0.983333
22		545	90	0	9	5400.15	B	R	Away	With	N	N	unknown		on-bottom	90	2	1	5402.02	1.86667
22		546	90	13	4	5413.07	B	L	R	With	N	Y	B	No	on-bottom	90	14	15	5414.25	1.18333
22		547	90	13	1	5413.02	B	L	R	With	N	Y	unknown		on-bottom	90	15	1	5415.02	2	Fish swims with the trawl, when the trawl close to touch the fish, fish swim away and out of the screen ON THE LEFT
22		548	91	7	3	5467.05	B	L	Away	With	N	N	B	No	off-bottom	91	9	7	5469.12	2.06667
22		549	91	55	11	5515.18	B	R	Away	NS	N	N	B	No	on-bottom	91	56	15	5516.25	1.06667
22		550	92	0	18	5520.3	B	L	R	NS	N	Y	PR	Yes	on-bottom	92	1	19	5521.32	1.01667
22		551	92	2	16	5522.27	B	L	R	NS	Y	Y	PR	Yes	on-bottom	92	4	12	5524.2	1.93333
22		552	92	7	19	5527.32	B	L	R	Against	Y	Y	B	Yes	on-bottom	92	8	12	5528.2	0.883333
22		553	92	16	3	5536.05	B	R	Away	With	Y	Y	B	Yes	on-bottom	92	17	11	5537.18	1.13333
22		554	93	9	15	5589.25	B	R	R	With	Y	Y	B	No	on-bottom	93	11	8	5591.13	1.88333
22		555	94	23	26	5663.43	B	R	Away	With	Y	N	B	Yes	off-bottom	94	25	14	5665.23	1.8
22		556	94	24	16	5664.27	B	R	R	NS	N	N	B	Yes	off-bottom	94	25	26	5665.43	1.16667
22		557	95	56	9	5756.15	B	L	Away	NS	N	N	B		off-bottom	95	58	9	5758.15	2
22		558	96	26	22	5786.37	B	R	Away	With	N	Y	unknown		on-bottom	96	27	25	5787.42	1.05	Fish swims with the trawl, when the trawl close to touch the fish, fish swim away and out of the screen ON THE RIGHT
22		559	96	36	11	5796.18	B	R	Toward	Against	N	N	B	Yes	on-bottom	96	37	9	5797.15	0.966667
22		560	96	43	1	5803.02	B	R	R	With	Y	N	B		off-bottom	96	44	4	5804.07	1.05
22		561	96	53	16	5813.27	B	R	Away	With	Y	Y	B	Yes	on-bottom	96	54	20	5814.33	1.06667
22		562	97	3	3	5823.05	B	R	L	Transversing	N	N	unknown		on-bottom	97	3	21	5823.35	0.3
22		563	97	9	15	5829.25	B	R	R	NS	N	Y	B	No	on-bottom	97	10	23	5830.38	1.13333
22		564	97	35	11	5855.18	B	R	Toward	NS	N	N	B		off-bottom	97	36	26	5856.43	1.25
22		565	97	51	5	5871.08	B	L	R	Transversing	Y	Y	B	No	on-bottom	97	52	5	5872.08	1
22		566	97	59	5	5879.08	B	R	R	NS	N	Y	PR	No	on-bottom	98	0	11	5880.18	1.1
22		567	98	12	28	5892.47	B	L	Toward	NS	N	N	B	No	on-bottom	98	14	7	5894.12	1.65
22		568	98	18	4	5898.07	B	L	Away	With	N	Y	unknown		on-bottom	98	19	10	5899.17	1.1
22		569	100	3	22	6003.37	B	L	R	NS	N	Y	B	No	on-bottom	100	5	6	6005.1	1.73333
22		570	100	59	4	6059.07	B	R	R	NS	N	N	B		off-bottom	101	0	7	6060.12	1.05
22		571	101	39	13	6099.22	B	L	R	Against	N	N	B		off-bottom	101	41	11	6101.18	1.96667
22		572	102	1	22	6121.37	B	L	Away	With	Y	Y	B		on-bottom	102	3	2	6123.03	1.66667
22		573	105	17	23	6317.38	B	L	Toward	NS	N	N	B		off-bottom	105	19	11	6319.18	1.8
22		574	105	31	22	6331.37	B	R	Away	Against	Y	N	B		off-bottom	105	32	23	6332.38	1.01667
22		575	105	33	1	6333.02	B	L	Away	NS	N	N	B		off-bottom	105	34	21	6334.35	1.33333
22		576	105	37	17	6337.28	B	R	Toward	NS	N	N	B		off-bottom	105	38	22	6338.37	1.08333
22		577	105	45	16	6345.27	B	R	Toward	Against	Y	N	B		off-bottom	105	46	26	6346.43	1.16667
22		578	105	55	18	6355.3	B	R	L	Transversing	N	N	unknown		off-bottom	105	56	23	6356.38	1.08333
22		579	106	18	28	6378.47	B	R	L	Against	N	N	B		on-bottom	106	19	22	6379.37	0.9
22		580	106	26	16	6386.27	B	R	Toward	NS	N	N	B		off-bottom	106	28	2	6388.03	1.76667
22		581	106	37	7	6397.12	B	L	Away	NS	N	N	B		off-bottom	106	38	21	6398.35	1.23333
22		582	106	42	29	6402.48	B	R	Toward	With	Y	N	B	No	on-bottom	106	44	10	6404.17	1.68333
22		583	106	54	3	6414.05	B	L	Away	With	Y	Y	unknown		on-bottom	106	55	0	6415	0.95	Fish swims with the trawl, when the trawl close to touch the fish, fish swim away and out of the screen ON THE RIGHT
22		584	106	59	5	6419.08	B	R	Away	With	Y	Y	unknown		on-bottom	107	1	17	6421.28	2.2	Fish swims with the trawl, when the trawl close to touch the fish, fish swim out of the screen ON THE TOP RIGHT
22		585	107	29	0	6449	B	R	Away	With	Y	N	B	Yes	on-bottom	107	30	4	6450.07	1.06667
22		586	107	35	5	6455.08	B	L	Away	With	N	N	unknown		on-bottom	107	36	23	6456.38	1.3	Fish swims with the trawl, when the trawl close to touch the fish, fish swim away and out of the screen ON THE LEFT
22		587	107	40	6	6460.1	B	L	Away	With	N	N	B	No	on-bottom	107	41	23	6461.38	1.28333
22		588	107	42	27	6462.45	B	R	L	Against	Y	Y	unknown		on-bottom	107	43	21	6463.35	0.9	Fish swim to contact the disc and turn to swim with the trawl, and out of the screen on the right
22		589	107	46	22	6466.37	B	L	R	Against	N	N	B	No	on-bottom	107	47	18	6467.3	0.933333
22		590	107	56	2	6476.03	B	R	L	Transversing	N	N	unknown	Yes	on-bottom	107	56	27	6476.45	0.416667
22		591	108	22	19	6502.32	B	R	Away	Against	Y	Y	B	No	on-bottom	108	23	28	6503.47	1.15
22		592	108	28	29	6508.48	B	R	Toward	NS	N	Y	PR	Yes	on-bottom	108	30	19	6510.32	1.83333
22		593	109	39	3	6579.05	B	R	Away	NS	N	N	B		off-bottom	109	40	25	6580.42	1.36667
22		594	109	40	2	6580.03	B	L	Toward	NS	Y	N	B		off-bottom	109	41	17	6581.28	1.25
22		595	109	49	13	6589.22	B	R	R	NS	N	N	B		off-bottom	109	50	18	6590.3	1.08333
22		596	109	58	18	6598.3	B	R	Toward	Against	N	Y	B	No	on-bottom	110	0	4	6600.07	1.76667
22		597	110	1	2	6601.03	B	R	R	NS	N	N	B	No	on-bottom	110	2	21	6602.35	1.31667
22		598	110	17	0	6617	B	R	L	NS	N	N	B		off-bottom	110	18	24	6618.4	1.4
22		599	110	26	18	6626.3	B	R	Away	NS	N	N	B		off-bottom	110	27	19	6627.32	1.01667
22		600	110	35	25	6635.42	B	L	R	NS	Y	N	B		off-bottom	110	37	10	6637.17	1.75
22		601	110	42	6	6642.1	B	R	Toward	NS	N	N	B		off-bottom	110	44	2	6644.03	1.93333
22		602	111	6	3	6666.05	B	R	R	NS	N	N	B		off-bottom	111	7	27	6667.45	1.4
22		603	111	21	13	6681.22	B	L	Toward	Against	N	N	B		off-bottom	111	22	12	6682.2	0.983333
												195

## Sheet: VARIABLES
Variables Video Analysis
Position of first detection	Comes from the right
	Comes from the left
Orientation	Head towards trawl
	Head away from the trawl
	Left (Port)
	Right (starbord)
Swimming behavior	With towing direction
	Againist towing direction
	Swimming up
	Swimming down
	Not swim (passive)
	Transversing
Turn (a change of heading)	Yes
	No
Contact to the roller	Yes
	No
Passing	Between discs (B)
	pressed by discs (P)
Trawl state	Off bottom
	On bottom

## Sheet: Passing
Variables	n	% Total	Between	% Between	Pressed	% Pressed
Position (L/R)
Left	336	63.1579	296	88.0952	40	11.9048
Right	196	36.8421	165	85.9375	27	14.0625
Orientation
Left	77	14.5833	57	74.026	20	25.974
Right	125	23.6742	106	84.8	19	15.2
Toward	142	26.8939	131	92.2535	11	7.74648
Away	184	34.8485	167	90.7609	17	9.23913
Swimming behavior
Against	79	14.9621	64	81.0127	15	18.9873
With	117	22.1591	98	83.7607	19	16.2393
Transversing	41	7.76515	34	82.9268	7	17.0732
NS	291	55.1136	265	91.0653	26	8.93471
Turn
Yes	193	36.553	161	83.4197	32	16.5803
No	335	63.447	300	89.5522	35	10.4478
R Contact
Yes	175	33.1439	113	64.5714	62	35.4286
No	353	66.8561	348	98.5836	5	1.41643
Clearance
On	294	55.6818	228	77.551	66	22.449
Off	234	44.3182	234	100	0	0

## Sheet: Rcontact
Variables	n	% Total	Contact	% Contact	No contact	% No contact
Position (L/R)
Left	336	63.1579	104	30.9524	232	69.0476
Right	196	36.8421	71	36.9792	121	63.0208
Orientation
Left	77	14.5833	40	51.9481	37	48.0519
Right	125	23.6742	51	40.8	74	59.2
Toward	142	26.8939	27	19.0141	115	80.9859
Away	184	34.8485	57	30.9783	127	69.0217
Swimming behavior
Against	79	14.9621	39	49.3671	40	50.6329
With	117	22.1591	65	55.5556	52	44.4444
Transversing	41	7.76515	28	68.2927	13	31.7073
NS	291	55.1136	43	14.7766	248	85.2234
Turn
Yes	193	36.553	114	59.0674	79	40.9326
No	335	63.447	61	18.209	274	81.791
Clearance
On	294	55.6818	168	57.1429	126	42.8571
Off	234	44.3182	7	2.99145	227	97.0085

## Sheet: best model for Passing
Retained variable	Estimate	Std. Error	z-value	Pr(>|z|)
(Intercept)	-5.8594	1.0586	-5.535	3.11e-08	***
TurnY	-0.9522	0.3244	-2.936	0.00333	***
RcontactY	4.3136	0.5527	7.805	5.96e-15	***
Removeal variable	Order of removal		Δ Deviance	p (>χ²)
Position	1		1.987	0.158
Time	2		1.835	0.175													Estimate	Std.	Error	z	value	Pr(>|z|)
Swimming behavior	3		5.384	0.145													(Intercept)	-4.3199	0.5042	-8.568	<	2e-16	***
Orientation	4		5.455	0.141													TurnY	-0.9522	0.3244	-2.936	0.00333	**
																	RcontactY	4.3136	0.5527	7.805	5.96e-15	***

## Sheet: Best model for Rcontact
	Estimate	Std. Error	z-value	Pr(>|z|)
(Intercept)	-3.9543	0.5664	-6.981	2.93e-12	***
Swimming_behaviorNS	-0.9334	0.3468	-2.691	0.007123	**
Swimming_behaviorTransversing	0.1433	0.445	0.322	0.747475
Swimming_behaviorWith	-0.6474	0.3643	-1.777	0.075506	.
TurnY	0.8403	0.2553	3.291	0.000997	***
Clearanceon-bottom	3.2298	0.4235	7.627	2.41e-14	***
Time_Time	0.8052	0.2605	3.091	0.001995	**
Removal variable	Order of removal		Δ deviance	p (>χ²)
Position	1		0.509	0.475
Orientation	2		7.024	0.071

## Sheet: Sheet1
Variables	n		% Total		Contact		% Contact		No contact		% No contact
Position (L/R)
Left	336		63.2		104		31		232		69
Right	196		36.8		71		37		121		63
Orientation
Left	77		14.5		40		52		37		48
Right	125		23.7		51		40.8		74		59.2
Toward	142		26.9		27		19		115		81
Away	184		34.8		57		31		127		69
Swimming behaviour
Against	79		15		39		49.4		40		50.6
With	117		22.2		65		55.6		52		44.4
Transversing	41		7.7		28		68.3		13		31.7
PS	291		55.1		43		14.8		248		85.2
Turning
Turn	193		36.6		114		59.1		79		40.9
No turn	335		63.4		61		18.2		274		81.8
Trawl state
On-seabed	294		55.7		168		57.1		126		42.9
Off-seabed	234		44.3		7		3		227		97
Passing
Between discs	461		87.3106		113		24.5119		348		75.4881
Pressing	67		12.6894		65		97.0149		2		2.98507

## Sheet: Sheet3
	Estimate	Std. Error	z-value	p-value
(Intercept)	8.3053	0.5143	16.149	2e-16
Position1T	-5.2171	0.2729	-19.114	2e-16
Swimming_behaviorNS	1.0595	0.3115	3.401	0.000671
Swimming_behaviorWith	0.5567	0.2597	2.143	0.032077
Swimming_behavior2No	-6.2444	0.4991	-12.51	2e-16
Swimming_behavior2Up	-13.0957	0.6558	-19.969	2e-16
							70.14
