# Supplementary material for: Developing a semi-pelagic trawl to capture redfish in the Gulf of St. Lawrence, Canada
Source: PeerJ. 2023 Oct 16;11:e16244. doi: 10.7717/peerj.16244 (PMC10586289; doi:10.7717/peerj.16244)
Supplement: Data S1 — Observation data, which observed redfish behaviour at the trawl mouth and redfish behaviour under the groundgear during the first experiment, redfish data, which was weighted during the second experiment, bycatch data, which was weighted for bycatch capture by the trawl during the experiment, and supplemental workup, which provides the R codes to analyze the redfish behaviour at the trawl mouth. [file peerj-11-16244-s001.zip › Supplemental Data S1/Observation data/Redfish_at_the_trawl_mouth.xlsx]

## Sheet: Sheet2
Tow	Date	Day	ID	Min	Sec	Frame	Time_Start	Position1	Position2	Orientation	Swimming_behavior	Turn	Fcontact	Rcontact	Outcome	Capture_location	Escape_location	Clearance	Min	Second	Frame	Time_end	Time_Time	Notes
4	14.04.2021	Night	1	19	0	44	1140.73	B	L	Toward	Up	N	N	N	caught			off-bottom	19	2	1	1142.02	1.28333
4		Night	2	21	59	17	1319.28	T	R	Toward	NS	N	N	N	caught			off-bottom	21	59	50	1319.83	0.55
4		Night	3	26	29	6	1589.1	B	L	Away	Against	N	N	Y	escape			off-bottom	26	30	29	1590.48	1.38333
4		Night	4	26	33	30	1593.5	B	L	Away	Up	N	N	N	caught			off-bottom	26	34	40	1594.67	1.16667
4		Night	5	26	33	59	1593.98	T	R	Left	Against	N	N	N	caught			off-bottom	26	34	28	1594.47	0.483333
4		Night	6	26	35	47	1595.78	B	R	Left	Against	N	N	Y	caught			on-bottom	26	36	10	1596.17	0.383333
4		Night	7	26	38	37	1598.62	B	R	Away	Against	N	N	Y	escape			on-bottom	26	40	37	1600.62	2
4		Night	8	26	39	56	1599.93	B	R	Left	Against	N	N	Y	escape			on-bottom	26	40	44	1600.73	0.8
4		Night	9	26	47	39	1607.65	B	R	Away	Against	Y	N	Y	escape			on-bottom	26	49	22	1609.37	1.71667
4		Night	10	26	49	21	1609.35	B	L	Left	Up	N	N	N	caught			on-bottom	26	49	50	1609.83	0.483333
4		Night	11	26	50	21	1610.35	B	R	Left	With	N	N	Y	escape			on-bottom	26	50	52	1610.87	0.516667
4		Night	12	26	54	53	1614.88	B	R	Left	Against	Y	N	Y	escape			on-bottom	26	56	6	1616.1	1.21667
4		Night	13	26	54	53	1614.88	B	L	Away	Up	Y	N	N	caught			on-bottom	26	56	12	1616.2	1.31667
4		Night	14	26	55	18	1615.3	B	R	Away	Against	N	N	Y	escape			on-bottom	26	57	41	1617.68	2.38333
4		Night	15	26	58	16	1618.27	B	R	Left	With	N	N	Y	escape			on-bottom	26	59	0	1619	0.733333
4		Night	16	32	25	12	1945.2	T	L	Toward	Up	Y	N	N	caught			off-bottom	32	26	36	1946.6	1.4	Fish likes drifting until close to the fishing line, turned and swimming up
4		Night	17	33	28	40	2008.67	T	L	Right	NS	N	N	N	escape			off-bottom	33	30	32	2010.53	1.86667	Fish likes drifting down and escape
4		Night	18	34	11	20	2051.33	B	L	Away	Up	N	N	N	caught			on-bottom	34	13	14	2053.23	1.9	Fish swim against first and then goes up and enter the trawl
4		Night	19	34	16	9	2056.15	B	R	Left	Against	N	N	Y	escape			on-bottom	34	16	39	2056.65	0.5	Swim against towing direction but slight to the left
4		Night	20	34	19	52	2059.87	B	R	Left	Against	N	N	Y	escape			on-bottom	34	20	25	2060.42	0.55
4		Night	21	34	22	53	2062.88	B	L	Toward	Up	N	N	N	unknown			on-bottom	34	23	25	2063.42	0.533333
4		Night	22	34	22	53	2062.88	B	L	Away	Down	Y	N	Y	escape			on-bottom	34	24	20	2064.33	1.45	Turn 180 to swim against the towing direction and touch the rubber disc before ecaping
4		Night	23	34	26	31	2066.52	B	R	Left	With	N	N	Y	escape			on-bottom	34	26	52	2066.87	0.35	Swim against towing direction but slight to the left
4		Night	24	34	29	30	2069.5	B	L	Right	With	Y	N	Y	escape			on-bottom	34	30	0	2070	0.5	Swim against towing direction but slight to the right
4		Night	25	34	30	40	2070.67	B	L	Away	Up	N	N	N	caught			on-bottom	34	31	8	2071.13	0.466667
4		Night	26	34	53	26	2093.43	T	L	Toward	NS	Y	N	N	caught			off-bottom	34	54	42	2094.7	1.26667	Fish likes drifting until close to the fishing line, turned and swimming up
4		Night	27	34	58	6	2098.1	T	R	Toward	Up	Y	N	N	unknown			off-bottom	34	59	16	2099.27	1.16667	Fish likes drifting until close to footgear, turned and swimming up and disappear from the screen
4		Night	28	35	0	58	2100.97	B	R	Left	Up	Y	N	Y	caught			off-bottom	35	2	48	2102.8	1.83333	Fish likes drifting until contact the footgear, turned and swimming up
4		Night	29	36	45	28	2205.47	T	L	Toward	Against	Y	N	N	unknown			off-bottom	36	47	46	2207.77	2.3	Fish likes drifting until contact the fishing line, turned and then swim to the left and disappear from the screen
4		Night	30	36	58	9	2218.15	T	R	Left	Up	N	N	N	unknown			on-bottom	36	58	39	2218.65	0.5
4		Night	31	36	58	17	2218.28	B	R	Left	Up	Y	N	Y	caught			on-bottom	36	59	25	2219.42	1.13333	Fish likes drifting until contact the footgear, turned and swimming up
4		Night	32	36	58	17	2218.28	B	R	Left	With	N	N	Y	escape			on-bottom	36	59	25	2219.42	1.13333	Fish likes drifting until contact the footgear, turned and swimming up
4		Night	33	37	0	4	2220.07	T	R	Left	Against	Y	N	N	escape			on-bottom	37	3	26	2223.43	3.36667
4		Night	34	37	4	2	2224.03	T	R	Away	Against	Y	N	N	caught			on-bottom	37	5	13	2225.22	1.18333
4		Night	35	37	4	54	2224.9	B	L	Away	With	N	N	N	unknown			on-bottom	37	6	52	2226.87	1.96667
4		Night	36	37	5	41	2225.68	T	R	Away	Up	Y	N	N	caught			on-bottom	37	6	30	2226.5	0.816667
4		Night	37	37	18	29	2238.48	B	R	Left	With	N	N	Y	escape			on-bottom	37	19	35	2239.58	1.1
4		Night	38	37	20	16	2240.27	T	L	Away	Against	Y	N	N	caught			on-bottom	37	21	12	2241.2	0.933333
4		Night	39	37	27	46	2247.77	B	L	Away	Up	N	N	N	unknown			on-bottom	37	28	18	2248.3	0.533333	Fish swim up and disappear from the screen
4		Night	40	37	27	46	2247.77	B	R	Left	Against	N	N	N	unknown			on-bottom	37	28	45	2248.75	0.983333
4		Night	41	37	29	53	2249.88	B	R	Left	Up	N	N	N	caught			on-bottom	37	30	24	2250.4	0.516667
4		Night	42	37	29	35	2249.58	T	R	Left	Against	N	N	N	caught			on-bottom	37	30	56	2250.93	1.35
4		Night	43	37	47	39	2267.65	T	L	Toward	Up	Y	N	N	unknown			on-bottom	37	48	40	2268.67	1.01667
4		Night	44	37	48	6	2268.1	T	R	Left	Down	N	N	N	escape			on-bottom	37	48	50	2268.83	0.733333
4		Night	45	37	56	54	2276.9	T	L	Right	NS	Y	N	N	escape			off-bottom	37	58	46	2278.77	1.86667	Fish likes drifting until close to the fishing line, turned and escape through under panel mesh just aft the fishing line
4		Night	46	38	11	19	2291.32	T	L	Left	NS	N	N	N	caught			off-bottom	38	12	54	2292.9	1.58333
4		Night	47	41	37	34	2497.57	B	R	Left	Up	N	N	N	caught			on-bottom	41	38	8	2498.13	0.566667
4		Night	48	41	39	36	2499.6	B	L	Away	With	N	N	N	escape			on-bottom	41	40	29	2500.48	0.883333
4		Night	49	41	40	11	2500.18	B	R	Left	Against	N	N	Y	escape			on-bottom	41	40	30	2500.5	0.316667
4		Night	50	41	42	11	2502.18	B	R	Away	With	N	N	Y	escape			on-bottom	41	44	19	2504.32	2.13333	Fish touch the rubber disc
4		Night	51	41	59	54	2519.9	B	R	Left	Up	Y	N	N	caught			off-bottom	42	1	36	2521.6	1.7
4		Night	52	42	8	1	2528.02	B	L	Away	Against	N	N	Y	escape			off-bottom	42	11	23	2531.38	3.36667	Fish tounch the rubber disc and swim forward, and then escape
4		Night	53	42	57	31	2577.52	T	L	Away	NS	Y	N	N	caught			off-bottom	42	59	16	2579.27	1.75
4		Night	54	43	18	35	2598.58	T	L	Toward	Down	N	N	N	escape			off-bottom	43	19	41	2599.68	1.1
4		Night	55	47	30	32	2850.53	T	L	Toward	Against	Y	N	N	escape			off-bottom	47	32	49	2852.82	2.28333	Fish drift until close to the footgear and turn to swim against the towing direction and escape
4		Night	56	47	52	3	2872.05	T	L	Toward	Down	N	N	N	escape			off-bottom	47	53	25	2873.42	1.36667
4		Night	57	47	53	47	2873.78	T	L	Toward	Down	N	N	N	escape			off-bottom	47	54	22	2874.37	0.583333
4		Night	58	48	2	34	2882.57	T	L	Right	Down	Y	N	N	escape			off-bottom	48	3	23	2883.38	0.816667	fish swim down from top and turn until close to the footgear, and then escape
4		Night	59	48	22	6	2902.1	T	L	Toward	Down	N	N	N	escape			off-bottom	48	22	38	2902.63	0.533333
4		Night	60	48	39	21	2919.35	T	L	Right	With	Y	N	N	escape			off-bottom	48	40	30	2920.5	1.15	Fish drift until close to the fishing line and turn to swim with the towing direction in a while and turn to escape
4		Night	61	49	18	2	2958.03	T	L	Toward	NS	N	N	N	escape			off-bottom	49	19	16	2959.27	1.23333
4		Night	62	59	13	7	3553.12	T	L	Toward	Down	Y	N	Y	escape			off-bottom	59	14	42	3554.7	1.58333	Fish swim toward until close to the fishing line, turn and touch the disc and escape between discs
4		Night	63	59	42	41	3582.68	B	R	Away	Against	N	N	Y	escape			on-bottom	59	44	42	3584.7	2.01667	These fish appear the same time, shown same behavior
4		Night	64	59	49	51	3589.85	B	L	Away	Against	N	N	N	escape			on-bottom	59	51	15	3591.25	1.4
4		Night	65	59	49	51	3589.85	B	L	Away	Against	N	N	N	escape			on-bottom	59	51	25	3591.42	1.56667
4		Night	66	59	53	14	3593.23	B	L	Toward	Up	N	N	N	caught			on-bottom	59	53	42	3593.7	0.466667
4		Night	67	59	53	51	3593.85	B	R	Away	Against	Y	N	N	caught			on-bottom	59	55	32	3595.53	1.68333	Swim away but toward the left
4		Night	68	60	0	16	3600.27	B	L	Right	Against	N	N	N	unknown			on-bottom	60	1	54	3601.9	1.63333
4		Night	69	60	19	53	3619.88	T	L	Away	NS	N	N	N	caught			off-bottom	60	21	22	3621.37	1.48333	Fish drift to enter the trawl
4		Night	70	60	56	12	3656.2	B	L	Toward	Up	N	N	N	caught			off-bottom	60	56	45	3656.75	0.55	Fish drift until close to the footgear and turn to swim with the towing direction and escape
4		Night	71	61	3	50	3663.83	T	R	Toward	With	Y	N	N	escape			on-bottom	61	5	30	3665.5	1.66667
4		Night	72	64	2	43	3842.72	B	R	Away	Up	N	N	N	caught			on-bottom	64	5	27	3845.45	2.73333
4		Night	73	64	4	22	3844.37	T	R	Left	With	Y	N	N	unknown			on-bottom	64	5	58	3845.97	1.6	Fish turn to swim with the towing direction, swim forward and can see from screen, thus, it is unknown
4		Night	74	64	6	22	3846.37	B	R	Left	Against	N	N	N	escape			on-bottom	64	6	45	3846.75	0.383333
4		Night	75	64	10	10	3850.17	B	L	Away	With	N	N	N	unknown			on-bottom	64	11	53	3851.88	1.71667
4		Night	76	64	11	0	3851	B	L	Right	With	N	N	N	escape			on-bottom	64	11	34	3851.57	0.566667
4		Night	77	64	11	38	3851.63	B	R	Left	With	N	N	Y	escape			on-bottom	64	11	51	3851.85	0.216667	Fish appears close to the footgear, touch the disc and escape
4		Night	78	64	11	54	3851.9	B	L	Away	With	Y	N	N	caught			on-bottom	64	13	20	3853.33	1.43333
4		Night	79	64	14	4	3854.07	B	R	Away	With	N	N	Y	unknown			on-bottom	64	15	46	3855.77	1.7	Fish appears close to the footgear, touch the roller and swim away toward the port until cannot see
4		Night	80	64	16	19	3856.32	T	R	Left	Up	N	N	N	caught			on-bottom	64	16	50	3856.83	0.516667
4		Night	81	64	17	31	3857.52	B	L	Right	With	N	N	Y	escape			on-bottom	64	17	55	3857.92	0.4	Fish appears near bottom, close footgear, swim to the right, touch the roller and escape
4		Night	82	64	19	21	3859.35	B	L	Right	With	N	N	N	escape			on-bottom	64	20	38	3860.63	1.28333
4		Night	83	64	22	22	3862.37	B	L	Right	With	N	N	Y	escape			on-bottom	64	22	57	3862.95	0.583333	Fish touch the rubber disc slightly before escape
4		Night	84	64	30	59	3870.98	B	L	Away	Up	Y	N	N	caught			off-bottom	64	33	30	3873.5	2.51667	Fish turn to swim to the right, up and enter the trawl
4		Night	85	64	51	43	3891.72	T	L	Away	NS	N	N	N	caught			off-bottom	64	53	41	3893.68	1.96667
4		Night	86	64	53	56	3893.93	B	L	Away	Up	N	N	N	caught			off-bottom	64	56	12	3896.2	2.26667
4		Night	87	65	3	35	3903.58	B	L	Away	Up	N	N	N	caught			on-bottom	65	4	26	3904.43	0.85
4		Night	88	65	10	15	3910.25	B	R	Left	Against	N	N	N	escape			on-bottom	65	13	32	3913.53	3.28333
4		Night	89	65	13	32	3913.53	B	L	Right	With	N	N	N	escape			on-bottom	65	14	10	3914.17	0.633333
4		Night	90	65	13	32	3913.53	B	L	Away	With	N	N	N	escape			on-bottom	65	14	10	3914.17	0.633333
4		Night	91	65	14	52	3914.87	B	L	Away	Up	N	N	N	escape			on-bottom	65	16	2	3916.03	1.16667
4		Night	92	67	25	12	4045.2	T	R	Left	Against	N	N	N	escape			on-bottom	67	25	48	4045.8	0.6
4		Night	93	70	46	17	4246.28	T	R	Toward	Against	N	N	N	escape			off-bottom	70	47	26	4247.43	1.15
4		Night	94	70	47	56	4247.93	T	L	Right	With	Y	N	N	caught			off-bottom	70	50	40	4250.67	2.73333	Fish drift until close to the fishing line and turn to swim with the towing direction in a while and turn to escape
4		Night	95	79	48	52	4788.87	T	L	Toward	Down	N	N	N	escape			off-bottom	79	49	39	4789.65	0.783333
4		Night	96	81	56	18	4916.3	T	R	Toward	Up	Y	N	N	caught			off-bottom	81	57	50	4917.83	1.53333	Fish slight down until close to the footgear, turn and swim up for caught
4		Night	97	82	29	53	4949.88	B	L	Toward	With	Y	N	N	escape			off-bottom	82	31	14	4951.23	1.35	Fish like drift until close to the foogear, turn to the right for escape
4		Night	98	92	32	43	5552.72	B	L	Away	Against	Y	N	N	caught			off-bottom	92	34	5	5554.08	1.36667
4		Night	99	94	58	36	5698.6	T	R	Away	NS	N	N	N	escape			off-bottom	94	59	21	5699.35	0.75	At 94:48:50 the screen became dirty, difficult to see fish
4		Night	100	96	16	45	5776.75	B	L	Away	With	N	N	N	unknown			off-bottom	96	17	48	5777.8	1.05	At this time the screen is better
4		Night	101	96	59	33	5819.55	T	R	Toward	NS	N	N	N	escape			off-bottom	97	0	30	5820.5	0.95
4		Night	102	97	10	21	5830.35	T	R	Toward	Against	N	N	N	escape			off-bottom	97	10	47	5830.78	0.433333
4		Night	103	97	10	21	5830.35	T	L	Toward	Up	N	N	N	caught			off-bottom	97	11	13	5831.22	0.866667
4		Night	104	98	30	56	5910.93	T	R	Away	With	N	N	N	escape			off-bottom	98	33	43	5913.72	2.78333
4		Night	105	98	42	5	5922.08	B	L	Toward	Up	N	N	N	caught			off-bottom	98	42	36	5922.6	0.516667
4		Night	106	99	5	24	5945.4	T	L	Away	With	Y	N	N	caught			off-bottom	99	6	20	5946.33	0.933333
4		Night	107	99	22	49	5962.82	B	L	Right	Against	N	N	Y	escape			off-bottom	99	23	34	5963.57	0.75
4		Night	108	99	24	33	5964.55	T	R	Toward	Down	N	N	N	escape			off-bottom	99	24	50	5964.83	0.283333
4		Night	109	99	27	55	5967.92	B	L	Away	Up	N	N	N	unknown			on-bottom	99	29	3	5969.05	1.13333	Fish swims up to the right and disappears from the screen
4		Night	110	99	29	19	5969.32	B	L	Away	Up	N	N	N	caught			on-bottom	99	30	30	5970.5	1.18333	Fish swims up and disappears from the screen
4		Night	111	99	33	2	5973.03	B	L	Toward	Up	Y	N	N	caught			off-bottom	99	34	29	5974.48	1.45
4		Night	112	99	36	47	5976.78	T	L	Right	With	N	N	N	caught			off-bottom	99	37	38	5977.63	0.85
4		Night	113	100	2	33	6002.55	B	L	Right	With	N	N	N	caught			off-bottom	100	3	45	6003.75	1.2
4		Night	114	103	39	24	6219.4	T	L	Toward	NS	N	N	N	caught			off-bottom	103	40	40	6220.67	1.26667
4		Night	115	105	32	24	6332.4	B	R	Toward	Against	N	N	N	escape			on-bottom	105	33	10	6333.17	0.766667
4		Night	116	105	32	36	6332.6	T	L	Toward	With	Y	N	N	caught			on-bottom	105	35	16	6335.27	2.66667
4		Night	117	105	33	52	6333.87	B	R	Left	Against	Y	N	Y	escape			on-bottom	105	35	31	6335.52	1.65
4		Night	118	105	34	59	6334.98	B	L	Right	Against	Y	N	N	escape			on-bottom	105	36	6	6336.1	1.11667
4		Night	119	105	34	59	6334.98	B	L	Right	Against	Y	N	Y	escape			on-bottom	105	36	19	6336.32	1.33333
4		Night	120	105	36	48	6336.8	T	R	Left	Against	N	N	N	caught			on-bottom	105	37	8	6337.13	0.333333	Fish swim transversing from right to left. First detection fish oriented to the right
4		Night	121	105	36	18	6336.3	B	R	Away	With	N	N	N	escape			on-bottom	105	37	8	6337.13	0.833333
4		Night	122	105	38	26	6338.43	B	L	Right	With	N	N	Y	escape			on-bottom	105	39	39	6339.65	1.21667
4		Night	123	105	39	41	6339.68	B	L	Left	Against	Y	N	N	caught			on-bottom	105	40	28	6340.47	0.783333
4		Night	124	105	43	50	6343.83	B	L	Right	Up	N	N	N	caught			on-bottom	105	44	24	6344.4	0.566667
4		Night	125	105	43	34	6343.57	B	L	Away	With	Y	N	N	escape			on-bottom	105	44	22	6344.37	0.8
4		Night	126	105	46	19	6346.32	T	R	Left	Down	N	N	Y	escape			on-bottom	105	47	22	6347.37	1.05
4		Night	127	105	53	50	6353.83	B	L	Right	Transversing	N	N	N	escape			off-bottom	105	54	43	6354.72	0.883333	Fish appear at left, oriented to the right, horizontally swim from left to right, slight the footgear and escape. I temporary called Transversing swimming
4		Night	128	107	53	48	6473.8	T	L	Toward	Against	Y	N	N	caught			off-bottom	107	55	0	6475	1.2
4		Night	129	110	38	30	6638.5	B	R	Away	Up	Y	N	N	caught			on-bottom	110	39	6	6639.1	0.6
4		Night	130	110	39	23	6639.38	B	L	Away	With	N	N	Y	escape			on-bottom	110	40	33	6640.55	1.16667
4		Night	131	110	40	9	6640.15	B	R	Away	Against	N	N	Y	escape			on-bottom	110	41	46	6641.77	1.61667
4		Night	132	110	46	13	6646.22	B	L	Right	Transversing	N	N	N	escape			on-bottom	110	46	59	6646.98	0.766667	Transversing to the right
4		Night	133	110	47	36	6647.6	B	L	Away	With	Y	N	N	escape			on-bottom	110	48	36	6648.6	1
4		Night	134	110	48	18	6648.3	B	L	Away	With	N	N	N	caught			on-bottom	110	50	31	6650.52	2.21667
4		Night	135	111	2	51	6662.85	T	R	Left	Against	N	N	N	caught			on-bottom	111	3	6	6663.1	0.25
4		Night	136	111	3	19	6663.32	B	L	Away	Against	Y	N	N	caught			on-bottom	111	4	3	6664.05	0.733333	Fish first swim away, then turn to swim with towing direction and enter the trawl
4		Night	137	111	4	32	6664.53	T	L	Away	With	Y	N	N	caught			on-bottom	111	6	19	6666.32	1.78333	Fish first swim away, swim with towing direction and then turn to enter the trawl
4		Night	138	111	6	35	6666.58	B	L	Right	Transversing	N	N	N	escape			on-bottom	111	7	17	6667.28	0.7
4		Night	139	111	7	22	6667.37	T	R	Left	Transversing	N	N	N	unknown			on-bottom	111	8	16	6668.27	0.9	Transversing to the left
4		Night	140	111	9	17	6669.28	B	L	Right	With	N	N	N	unknown			on-bottom	111	10	42	6670.7	1.41667
4		Night	141	111	9	47	6669.78	B	R	Left	Transversing	N	N	Y	escape			on-bottom	111	10	14	6670.23	0.45
4		Night	142	111	9	38	6669.63	B	L	Right	Transversing	Y	N	Y	escape			on-bottom	111	10	47	6670.78	1.15
4		Night	143	111	11	19	6671.32	B	R	Toward	Against	N	N	N	escape			on-bottom	111	11	39	6671.65	0.333333
4		Night	144	111	27	2	6687.03	T	L	Away	Against	Y	N	N	unknown			on-bottom	111	29	20	6689.33	2.3
4		Night	145	111	27	17	6687.28	T	L	Away	Against	Y	N	N	caught			on-bottom	111	28	13	6688.22	0.933333
4		Night	146	111	31	20	6691.33	T	L	Right	With	N	N	N	caught			on-bottom	111	33	26	6693.43	2.1
4		Night	147	111	32	59	6692.98	B	R	Toward	Against	N	N	N	escape			on-bottom	111	33	28	6693.47	0.483333	Fish escape betwwen discs
4		Night	148	111	32	21	6692.35	B	L	Away	With	N	N	N	escape			on-bottom	111	33	10	6693.17	0.816667
4		Night	149	111	32	32	6692.53	B	R	Left	Transversing	Y	N	N	escape			on-bottom	111	33	55	6693.92	1.38333
4		Night	150	111	32	19	6692.32	B	L	Away	With	N	N	N	escape			on-bottom	111	33	22	6693.37	1.05
4		Night	151	111	32	32	6692.53	B	L	Away	With	Y	N	N	escape			on-bottom	111	33	32	6693.53	1
4		Night	152	111	33	45	6693.75	T	R	Left	With	Y	N	N	escape			on-bottom	111	35	32	6695.53	1.78333
4		Night	153	111	35	33	6695.55	T	R	Left	Down	N	N	N	escape			on-bottom	111	35	44	6695.73	0.183333
4		Night	154	111	36	2	6696.03	B	L	Right	With	N	N	Y	escape			on-bottom	111	36	43	6696.72	0.683333
4		Night	155	111	36	59	6696.98	B	L	Right	Up	Y	N	N	caught			on-bottom	111	37	32	6697.53	0.55
4		Night	156	111	37	14	6697.23	B	L	Away	With	N	N	N	escape			on-bottom	111	38	50	6698.83	1.6
4		Night	157	111	37	35	6697.58	B	R	Left	Up	N	N	N	caught			on-bottom	111	38	15	6698.25	0.666667
4		Night	158	111	37	30	6697.5	B	L	Away	Up	N	N	N	caught			on-bottom	111	39	14	6699.23	1.73333	Fish up abit above fishing line and drift to the trawl
4		Night	159	111	41	49	6701.82	N	R	Left	Transversing	N	N	N	escape			on-bottom	111	42	20	6702.33	0.516667
4		Night	160	111	42	30	6702.5	B	R	Toward	Against	N	N	Y	escape			on-bottom	111	43	1	6703.02	0.516667	Touch the disc
4		Night	161	111	43	11	6703.18	B	L	Right	Transversing	N	N	N	escape			on-bottom	111	43	28	6703.47	0.283333
4		Night	162	111	44	0	6704	B	L	Right	Against	N	N	N	escape			on-bottom	111	44	20	6704.33	0.333333
4		Night	163	111	44	5	6704.08	T	R	Away	With	N	N	N	unknown			on-bottom	111	45	10	6705.17	1.08333
4		Night	164	111	45	23	6705.38	B	R	Left	Against	N	N	Y	escape			on-bottom	111	45	55	6705.92	0.533333
4		Night	165	111	45	53	6705.88	B	L	Right	Against	N	N	Y	escape			on-bottom	111	46	20	6706.33	0.45
4		Night	166	111	46	13	6706.22	B	L	Toward	Up	N	N	N	caught			on-bottom	111	46	36	6706.6	0.383333
4		Night	167	111	45	19	6705.32	T	L	Away	NS	Y	N	N	caught			on-bottom	111	46	48	6706.8	1.48333
4		Night	168	111	47	37	6707.62	B	L	Right	Against	N	N	Y	escape			on-bottom	111	48	0	6708	0.383333
4		Night	169	111	46	37	6706.62	B	L	Right	Against	N	N	N	escape			on-bottom	111	47	21	6707.35	0.733333
4		Night	170	111	48	49	6708.82	B	R	Left	With	N	N	N	escape			on-bottom	111	49	20	6709.33	0.516667
4		Night	171	111	50	4	6710.07	B	R	Away	Up	N	N	N	caught			on-bottom	111	52	7	6712.12	2.05
4		Night	172	111	52	51	6712.85	T	L	Away	Down	N	N	Y	escape			on-bottom	111	54	7	6714.12	1.26667
4		Night	173	111	53	41	6713.68	B	L	Left	Up	N	N	N	caught			on-bottom	111	54	1	6714.02	0.333333
4		Night	174	111	54	36	6714.6	B	L	Right	With	N	N	Y	escape			on-bottom	111	55	18	6715.3	0.7	Touch the disc
4		Night	175	111	55	20	6715.33	B	L	Away	With	N	N	N	escape			on-bottom	111	56	34	6716.57	1.23333
4		Night	176	111	55	28	6715.47	B	R	Away	With	Y	N	Y	escape			on-bottom	111	56	0	6716	0.533333	Touch the disc
4		Night	177	111	55	53	6715.88	B	L	Right	Up	N	N	N	caught			on-bottom	111	56	15	6716.25	0.366667
4		Night	178	111	55	21	6715.35	B	L	Away	With	N	N	N	caught			on-bottom	111	57	13	6717.22	1.86667
4		Night	179	111	56	39	6716.65	B	L	Right	With	N	N	N	caught			on-bottom	111	58	20	6718.33	1.68333
4		Night	180	111	56	45	6716.75	B	L	Away	With	N	N	N	caught			on-bottom	111	58	32	6718.53	1.78333
4		Night	181	111	56	45	6716.75	B	L	Right	With	N	N	N	escape			on-bottom	111	58	4	6718.07	1.31667
4		Night	182	111	56	50	6716.83	T	R	Left	With	N	N	N	escape			on-bottom	111	58	7	6718.12	1.28333
4		Night	183	111	58	5	6718.08	B	L	Away	With	N	N	N	escape			on-bottom	111	58	33	6718.55	0.466667
4		Night	184	111	58	5	6718.08	B	L	Away	With	N	N	N	escape			on-bottom	111	58	52	6718.87	0.783333
4		Night	185	111	58	8	6718.13	B	L	Left	With	Y	N	N	caught			on-bottom	112	0	5	6720.08	1.95
4		Night	186	112	0	23	6720.38	T	L	Toward	NS	N	N	N	escape			on-bottom	112	0	46	6720.77	0.383333
4		Night	187	112	1	2	6721.03	B	L	Right	Against	N	N	Y	escape			on-bottom	112	1	30	6721.5	0.466667
4		Night	188	112	5	24	6725.4	B	L	Right	Up	N	N	N	caught			on-bottom	112	5	43	6725.72	0.316667
4		Night	189	112	7	4	6727.07	T	L	Away	NS	N	N	N	escape			on-bottom	112	8	26	6728.43	1.36667
4		Night	190	112	8	25	6728.42	B	L	Right	NS	N	N	Y	escape			on-bottom	112	10	22	6730.37	1.95
4		Night	191	112	8	25	6728.42	B	L	Right	With	Y	N	N	unknown			on-bottom	112	10	13	6730.22	1.8
4		Night	192	112	10	37	6730.62	B	L	Right	Against	Y	N	N	escape			on-bottom	112	11	22	6731.37	0.75	esape between discs
4		Night	193	112	11	8	6731.13	B	L	Away	Against	Y	N	N	escape			on-bottom	112	12	10	6732.17	1.03333
4		Night	194	112	11	52	6731.87	B	L	Right	Against	Y	N	Y	escape			on-bottom	112	12	38	6732.63	0.766667
4		Night	195	112	10	23	6730.38	B	R	Left	With	Y	N	Y	escape			on-bottom	112	12	19	6732.32	1.93333
4		Night	196	112	10	23	6730.38	B	R	Left	With	Y	N	Y	escape			on-bottom	112	12	47	6732.78	2.4
4		Night	197	112	15	15	6735.25	B	L	Right	Against	N	N	N	escape			on-bottom	112	15	48	6735.8	0.55
4		Night	198	112	16	2	6736.03	B	R	Away	With	Y	N	Y	escape			on-bottom	112	17	13	6737.22	1.18333
4		Night	199	112	18	16	6738.27	B	R	Toward	Against	N	N	N	escape			on-bottom	112	18	32	6738.53	0.266667
4		Night	200	112	18	19	6738.32	B	L	Right	Transversing	Y	N	Y	escape			on-bottom	112	19	41	6739.68	1.36667
4		Night	201	112	18	55	6738.92	B	L	Away	With	Y	N	N	escape			on-bottom	112	19	50	6739.83	0.916667
4		Night	202	112	19	57	6739.95	B	R	Right	NS	N	N	N	escape			on-bottom	112	20	45	6740.75	0.8
4		Night	203	112	20	23	6740.38	B	R	Toward	Up	N	N	N	caught			on-bottom	112	21	14	6741.23	0.85
4		Night	204	112	21	4	6741.07	B	L	Right	NS	N	N	N	escape			on-bottom	112	21	55	6741.92	0.85
4		Night	205	112	21	52	6741.87	B	L	Right	Transversing	N	N	Y	escape			on-bottom	112	22	12	6742.2	0.333333
4		Night	206	112	21	51	6741.85	B	L	Left	Up	N	N	N	caught			on-bottom	112	22	33	6742.55	0.7
4		Night	207	112	23	47	6743.78	B	R	Right	NS	N	N	N	escape			on-bottom	112	24	26	6744.43	0.65
4		Night	208	112	25	3	6745.05	B	L	Right	NS	N	N	N	escape			on-bottom	112	25	40	6745.67	0.616667
4		Night	209	112	25	17	6745.28	B	L	Away	Transversing	Y	N	N	escape			on-bottom	112	26	23	6746.38	1.1
4		Night	210	112	26	40	6746.67	B	R	Left	Against	Y	N	N	escape			on-bottom	112	27	15	6747.25	0.583333
4		Night	211	112	27	5	6747.08	B	L	Away	With	Y	N	N	escape			on-bottom	112	28	4	6748.07	0.983333
4		Night	212	112	27	25	6747.42	B	R	Away	With	N	N	Y	escape			on-bottom	112	28	25	6748.42	1
4		Night	213	112	27	53	6747.88	B	R	Toward	Against	N	N	N	escape			on-bottom	112	28	32	6748.53	0.65
4		Night	214	112	26	46	6746.77	B	L	Away	With	Y	N	N	escape			on-bottom	112	29	2	6749.03	2.26667
4		Night	215	112	28	18	6748.3	B	R	Away	With	N	N	Y	escape			on-bottom	112	29	45	6749.75	1.45
4		Night	216	112	29	3	6749.05	B	R	Right	NS	N	N	N	escape			on-bottom	112	29	45	6749.75	0.7
4		Night	217	112	29	54	6749.9	B	L	Right	Against	N	N	N	escape			on-bottom	112	30	21	6750.35	0.45
4		Night	218	112	31	33	6751.55	B	R	Away	With	Y	N	N	escape			on-bottom	112	32	30	6752.5	0.95	Fish turn right to escape
4		Night	219	112	31	51	6751.85	B	L	Away	With	Y	N	N	caught			on-bottom	112	33	14	6753.23	1.38333
4		Night	220	112	32	57	6752.95	B	R	Left	Transversing	N	N	Y	escape			on-bottom	112	33	32	6753.53	0.583333	transversing to the left along footgear
4		Night	221	112	34	6	6754.1	B	L	Right	NS	N	N	N	escape			on-bottom	112	34	44	6754.73	0.633333
4		Night	222	112	34	35	6754.58	B	L	Away	With	Y	N	Y	escape			on-bottom	112	35	29	6755.48	0.9
4		Night	223	112	35	26	6755.43	T	R	Away	Down	N	N	N	escape			on-bottom	112	36	43	6756.72	1.28333
4		Night	224	112	41	11	6761.18	T	L	Away	With	Y	N	N	caught			on-bottom	112	41	38	6761.63	0.45
4		Night	225	112	42	27	6762.45	B	L	Right	Transversing	N	N	N	escape			on-bottom	112	43	34	6763.57	1.11667
4		Night	226	112	43	0	6763	B	R	Toward	NS	N	N	N	escape			on-bottom	112	43	36	6763.6	0.6	Fish escape betwwen fishing line and footgear
4		Night	227	112	44	6	6764.1	B	L	Right	Transversing	N	N	N	escape			on-bottom	112	44	56	6764.93	0.833333
4		Night	228	112	44	6	6764.1	B	L	Right	Transversing	N	N	N	escape			on-bottom	112	45	33	6765.55	1.45
4		Night	229	112	45	43	6765.72	B	L	Away	With	Y	N	N	escape			on-bottom	112	46	42	6766.7	0.983333	Fish turn to the right for escape
4		Night	230	112	48	56	6768.93	B	L	Away	With	Y	N	Y	escape			on-bottom	112	51	20	6771.33	2.4
4		Night	231	112	50	37	6770.62	B	R	Left	Against	N	N	Y	escape			on-bottom	112	51	17	6771.28	0.666667
4		Night	232	112	52	31	6772.52	B	L	Away	With	Y	N	N	caught			on-bottom	112	55	0	6775	2.48333
4		Night	233	112	52	51	6772.85	B	L	Right	Against	N	N	N	escape			on-bottom	112	53	35	6773.58	0.733333
4		Night	234	112	54	29	6774.48	B	L	Right	Up	Y	N	N	caught			on-bottom	112	55	20	6775.33	0.85
4		Night	235	112	55	31	6775.52	T	L	Right	Against	N	N	N	caught			on-bottom	112	56	34	6776.57	1.05
4		Night	236	112	55	54	6775.9	B	L	Right	Transversing	N	N	Y	escape			on-bottom	112	56	46	6776.77	0.866667
4		Night	237	112	57	14	6777.23	B	L	Right	NS	N	N	N	escape			on-bottom	112	58	0	6778	0.766667
4		Night	238	112	57	18	6777.3	B	R	Right	NS	N	N	N	escape			on-bottom	112	57	50	6777.83	0.533333
4		Night	239	113	0	17	6780.28	B	L	Away	With	N	N	N	unknown			on-bottom	113	1	26	6781.43	1.15
4		Night	240	113	1	2	6781.03	B	L	Right	With	Y	N	N	escape			on-bottom	113	2	3	6782.05	1.01667
4		Night	241	113	2	3	6782.05	B	R	Left	Transversing	Y	N	Y	escape			on-bottom	113	2	55	6782.92	0.866667
4		Night	242	113	9	15	6789.25	B	L	Toward	Up	N	N	N	caught			on-bottom	113	9	58	6789.97	0.716667
4		Night	243	113	9	17	6789.28	B	L	Right	Against	N	N	N	escape			on-bottom	113	9	51	6789.85	0.566667
4		Night	244	113	9	57	6789.95	B	L	Away	Up	Y	N	N	caught			on-bottom	113	12	4	6792.07	2.11667
4		Night	245	113	10	55	6790.92	B	R	Left	Transversing	N	N	N	escape			on-bottom	113	11	19	6791.32	0.4	Fish transversing to the left along the footgear
4		Night	246	113	14	22	6794.37	B	L	Away	With	Y	N	Y	escape			on-bottom	113	15	49	6795.82	1.45
4		Night	247	113	15	22	6795.37	B	L	Away	With	N	N	Y	escape			on-bottom	113	16	16	6796.27	0.9
4		Night	248	113	15	43	6795.72	B	L	Right	With	Y	N	N	escape			on-bottom	113	16	21	6796.35	0.633333
4		Night	249	113	16	47	6796.78	B	R	Left	Against	N	N	N	escape			on-bottom	113	17	1	6797.02	0.233333
4		Night	250	113	16	45	6796.75	B	L	Right	Transversing	N	N	Y	escape			on-bottom	113	17	18	6797.3	0.55
4		Night	251	113	18	4	6798.07	B	R	Away	With	N	N	N	escape			on-bottom	113	18	51	6798.85	0.783333
4		Night	252	113	19	21	6799.35	B	L	Away	With	Y	N	N	escape			on-bottom	113	20	2	6800.03	0.683333
4		Night	253	113	20	34	6800.57	B	L	Right	With	N	N	N	escape			on-bottom	113	21	38	6801.63	1.06667
4		Night	254	113	20	38	6800.63	B	L	Right	With	Y	N	Y	escape			on-bottom	113	21	45	6801.75	1.11667
4		Night	255	113	20	42	6800.7	B	L	Right	With	Y	N	N	escape			on-bottom	113	21	48	6801.8	1.1
4		Night	256	113	22	36	6802.6	B	L	Right	Transversing	N	N	Y	escape			on-bottom	113	23	2	6803.03	0.433333
4		Night	257	113	23	2	6803.03	B	L	Right	Transversing	N	N	N	escape			on-bottom	113	23	42	6803.7	0.666667
4		Night	258	113	22	8	6802.13	B	L	Away	With	Y	N	N	caught			on-bottom	113	24	38	6804.63	2.5
4		Night	259	113	24	22	6804.37	B	R	Left	Against	N	N	Y	escape			on-bottom	113	24	55	6804.92	0.55
4		Night	260	113	25	26	6805.43	B	L	Toward	Up	Y	N	N	caught			on-bottom	113	26	0	6806	0.566667
4		Night	261	113	26	37	6806.62	B	R	Away	With	Y	N	Y	escape			on-bottom	113	27	41	6807.68	1.06667
4		Night	262	113	27	18	6807.3	B	R	Left	Against	N	N	Y	escape			on-bottom	113	27	45	6807.75	0.45
4		Night	263	113	27	49	6807.82	B	R	Left	Against	Y	N	Y	caught			on-bottom	113	28	56	6808.93	1.11667
4		Night	264	113	28	47	6808.78	B	L	Right	Against	N	N	N	escape			on-bottom	113	29	16	6809.27	0.483333
4		Night	265	113	28	12	6808.2	B	L	Right	Transversing	Y	N	N	escape			on-bottom	113	28	54	6808.9	0.7
4		Night	266	113	29	24	6809.4	B	L	Right	Against	N	N	N	escape			on-bottom	113	30	2	6810.03	0.633333
4		Night	267	113	29	24	6809.4	T	R	Left	Transversing	Y	N	N	caught			on-bottom	113	31	1	6811.02	1.61667
4		Night	268	113	29	24	6809.4	T	L	Away	With	Y	N	N	caught			on-bottom	113	31	4	6811.07	1.66667
4		Night	269	113	31	16	6811.27	B	L	Right	With	Y	N	Y	caught			on-bottom	113	32	45	6812.75	1.48333
4		Night	270	113	32	21	6812.35	B	L	Right	Against	N	N	N	escape			on-bottom	113	32	55	6812.92	0.566667
4		Night	271	113	32	21	6812.35	B	L	Right	Against	Y	N	Y	escape			on-bottom	113	32	57	6812.95	0.6
4		Night	272	113	32	23	6812.38	B	L	Right	With	Y	N	Y	escape			on-bottom	113	33	48	6813.8	1.41667	Fish first swim to the Right, touch the footgear and turn to swim with the towing direction
4		Night	273	113	33	29	6813.48	B	L	Away	With	Y	N	Y	escape			on-bottom	113	34	0	6814	0.516667
4		Night	274	113	33	52	6813.87	B	L	Right	Against	Y	N	N	escape			on-bottom	113	34	18	6814.3	0.433333
4		Night	275	113	35	33	6815.55	B	R	Left	Against	N	N	N	escape			on-bottom	113	36	11	6816.18	0.633333
4		Night	276	113	35	33	6815.55	B	L	Away	With	Y	N	Y	caught			on-bottom	113	37	22	6817.37	1.81667
4		Night	277	113	35	38	6815.63	B	L	Right	Against	Y	N	Y	escape			on-bottom	113	37	10	6817.17	1.53333
4		Night	278	113	36	44	6816.73	B	R	Right	With	Y	N	Y	escape			on-bottom	113	37	47	6817.78	1.05
4		Night	279	113	37	49	6817.82	B	L	Toward	Against	N	N	N	escape			on-bottom	113	38	12	6818.2	0.383333
4		Night	280	113	38	9	6818.15	B	L	Away	With	Y	N	N	escape			on-bottom	113	39	20	6819.33	1.18333	Fish swim against first and then turn right and swim toward the footgear at the right and escape
4		Night	281	113	38	55	6818.92	B	L	Away	With	Y	N	N	escape			on-bottom	113	40	56	6820.93	2.01667	Fish swim against first and then turn right and swim toward the footgear at the right and escape
4		Night	282	113	40	2	6820.03	B	L	Away	With	Y	N	Y	escape			on-bottom	113	40	44	6820.73	0.7
4		Night	283	113	41	31	6821.52	B	R	Left	NS	Y	N	N	escape			on-bottom	113	42	34	6822.57	1.05
4		Night	284	113	42	35	6822.58	B	L	Toward	Up	Y	N	N	caught			on-bottom	113	43	24	6823.4	0.816667
4		Night	285	113	43	10	6823.17	B	L	Toward	Against	N	N	N	escape			on-bottom	113	43	42	6823.7	0.533333
4		Night	286	113	42	45	6822.75	B	R	Right	NS	Y	N	N	escape			on-bottom	113	43	59	6823.98	1.23333
4		Night	287	113	44	13	6824.22	B	R	Right	With	N	N	N	escape			on-bottom	113	44	58	6824.97	0.75
4		Night	288	113	44	41	6824.68	B	L	Right	Against	N	N	Y	escape			on-bottom	113	45	4	6825.07	0.383333
4		Night	289	113	45	11	6825.18	T	L	Away	With	Y	N	N	caught			on-bottom	113	46	27	6826.45	1.26667
4		Night	290	113	45	11	6825.18	T	L	Away	With	Y	N	N	escape			on-bottom	113	46	38	6826.63	1.45
4		Night	291	113	46	3	6826.05	T	L	Away	With	Y	N	N	unknown			on-bottom	113	46	44	6826.73	0.683333
4		Night	292	113	44	37	6824.62	B	L	Right	Against	N	N	N	escape			on-bottom	113	45	4	6825.07	0.45
4		Night	293	113	44	42	6824.7	B	L	Right	Against	N	N	N	escape			on-bottom	113	45	10	6825.17	0.466667
4		Night	294	113	44	51	6824.85	B	R	Away	With	Y	N	Y	escape			on-bottom	113	46	4	6826.07	1.21667
4		Night	295	113	46	52	6826.87	B	L	Toward	Up	N	N	N	unknown			on-bottom	113	47	48	6827.8	0.933333
4		Night	296	113	47	5	6827.08	B	L	Right	Against	N	N	Y	escape			on-bottom	113	47	34	6827.57	0.483333
4		Night	297	113	48	13	6828.22	B	L	Away	With	Y	N	Y	escape			on-bottom	113	49	18	6829.3	1.08333
4		Night	298	113	49	25	6829.42	B	L	Toward	Up	N	N	N	caught			on-bottom	113	50	6	6830.1	0.683333
4		Night	299	113	50	13	6830.22	B	L	Away	With	Y	N	N	escape			on-bottom	113	50	45	6830.75	0.533333
4		Night	300	113	50	49	6830.82	B	R	Left	Transversing	N	N	Y	escape			on-bottom	113	51	18	6831.3	0.483333
4		Night	301	113	50	19	6830.32	B	L	Right	Transversing	N	N	N	escape			on-bottom	113	50	29	6830.48	0.166667
4		Night	302	113	50	7	6830.12	B	L	Away	Transversing	Y	N	N	escape			on-bottom	113	50	44	6830.73	0.616667
5	19.04.2021	Night	303	19	15	15	1155.5	B	R	Left	Transversing	Y	N	Y	escape			on-bottom	19	17	3	1157.1	1.6	Fish swim to left and then turn to swim to the right, and escape
5		Night	304	19	22	16	1162.53	B	L	Right	Against	N	N	N	escape			on-bottom	19	23	5	1163.17	0.633333
5		Night	305	19	28	16	1168.53	B	R	Toward	Up	N	N	N	unknown			on-bottom	19	30	5	1170.17	1.63333
5		Night	306	19	30	16	1170.53	T	R	Toward	Against	N	N	N	caught			on-bottom	19	31	0	1171	0.466667
5		Night	307	19	30	22	1170.73	B	R	Away	With	N	N	N	escape			on-bottom	19	31	12	1171.4	0.666667
5		Night	308	19	31	17	1171.57	B	L	Away	With	Y	N	Y	caught			on-bottom	19	32	28	1172.93	1.36667
5		Night	309	19	33	4	1173.13	B	R	Away	With	Y	N	Y	escape			on-bottom	19	34	1	1174.03	0.9
5		Night	310	19	34	26	1174.87	B	L	Away	With	Y	N	Y	escape			on-bottom	19	35	27	1175.9	1.03333
5		Night	311	19	46	19	1186.63	B	R	Away	Up	N	N	N	caught			on-bottom	19	48	12	1188.4	1.76667
5		Night	312	19	56	14	1196.47	B	L	Right	Up	Y	N	Y	caught			on-bottom	19	57	13	1197.43	0.966667	Fish swim to the right first, touch the roller and turn to swim up and enter the trawl
5		Night	313	20	31	13	1231.43	B	R	Away	NS	Y	N	N	escape			on-bottom	20	32	14	1232.47	1.03333
5		Night	314	20	32	24	1232.8	B	L	Right	With	Y	N	Y	escape			on-bottom	20	34	2	1234.07	1.26667
5		Night	315	20	45	18	1245.6	B	R	Away	With	Y	N	N	escape			on-bottom	20	46	11	1246.37	0.766667
5		Night	316	21	4	24	1264.8	B	R	Left	Against	N	N	N	caught			on-bottom	21	5	8	1265.27	0.466667
5		Night	317	21	28	18	1288.6	B	R	Away	With	N	N	Y	escape			on-bottom	21	29	29	1289.97	1.36667	Fish touch the disc two times and escape
5		Night	318	21	34	15	1294.5	B	L	Left	With	N	N	N	unknown			on-bottom	21	34	20	1294.67	0.166667
5		Night	319	21	34	17	1294.57	T	R	Left	With	Y	N	N	caught			on-bottom	21	36	16	1296.53	1.96667
5		Night	320	21	38	3	1298.1	B	R	Away	With	N	N	Y	escape			on-bottom	21	39	12	1299.4	1.3
5		Night	321	21	50	25	1310.83	B	L	Away	With	Y	N	N	caught			on-bottom	21	52	10	1312.33	1.5
5		Night	322	21	54	10	1314.33	B	L	Toward	Against	N	N	N	caught			on-bottom	21	54	20	1314.67	0.333333	Fish is not redfish
5		Night	323	22	9	20	1329.67	B	L	Away	Up	N	N	N	caught			on-bottom	22	10	12	1330.4	0.733333
5		Night	324	22	9	27	1329.9	B	L	Away	Up	N	N	N	unknown			on-bottom	22	11	9	1331.3	1.4
5		Night	325	22	12	0	1332	T	R	Left	Transversing	Y	N	N	caught			on-bottom	22	13	25	1333.83	1.83333	Fish transverse to the left and then turn to rise up to enter the trawl
5		Night	326	22	13	6	1333.2	B	R	Toward	Against	N	N	N	caught			on-bottom	22	13	16	1333.53	0.333333
5		Night	327	22	24	15	1344.5	T	R	Left	Against	N	N	N	caught			on-bottom	22	25	3	1345.1	0.6
5		Night	328	22	56	4	1376.13	B	R	Left	Transversing	N	N	N	escape			on-bottom	22	56	21	1376.7	0.566667
5		Night	329	23	0	29	1380.97	B	L	Away	Up	N	N	N	unknown			on-bottom	23	2	15	1382.5	1.53333	Fish rises up and disappears from the screen
5		Night	330	23	6	29	1386.97	B	L	Right	With	N	N	N	escape			on-bottom	23	8	14	1388.47	1.5
5		Night	331	23	17	19	1397.63	B	L	Away	Up	N	N	N	caught			on-bottom	23	19	1	1399.03	1.4
5		Night	332	23	30	17	1410.57	B	R	Away	Up	N	N	N	caught			on-bottom	23	32	26	1412.87	2.3
5		Night	333	23	54	17	1434.57	B	L	Away	With	Y	N	Y	escape			on-bottom	23	55	12	1435.4	0.833333
5		Night	334	24	0	14	1440.47	B	L	Right	Up	Y	N	Y	caught			on-bottom	24	2	4	1442.13	1.66667	Fish swim to the right, touch the disc, turn to rise up and enter the trawl
5		Night	335	24	11	7	1451.23	B	R	Left	Up	Y	N	N	caught			on-bottom	24	12	26	1452.87	1.63333	Fish transverse to the left and then turn to rise up to enter the trawl
5		Night	336	24	48	14	1488.47	B	R	Left	Transversing	N	N	N	unknown			on-bottom	24	49	18	1489.6	1.13333
5		Night	337	25	26	19	1526.63	B	L	Right	Against	N	N	N	caught			on-bottom	25	27	23	1527.77	1.13333
5		Night	338	25	30	9	1530.3	B	R	Left	Up	N	N	N	caught			on-bottom	25	30	18	1530.6	0.3
5		Night	339	25	30	9	1530.3	B	R	Left	Transversing	N	N	N	caught			on-bottom	25	31	1	1531.03	0.733333
5		Night	340	25	45	26	1545.87	T	R	Left	Against	N	N	N	caught			on-bottom	25	46	19	1546.63	0.766667
5		Night	341	25	50	28	1550.93	B	L	Right	Up	N	N	N	caught			on-bottom	25	51	20	1551.67	0.733333
5		Night	342	26	0	3	1560.1	T	L	Right	Against	N	N	N	caught			on-bottom	26	1	9	1561.3	1.2
5		Night	343	26	20	3	1580.1	T	R	Toward	Against	N	N	N	caught			on-bottom	26	20	29	1580.97	0.866667
5		Night	344	26	31	2	1591.07	T	L	Right	Against	Y	N	N	caught			on-bottom	26	32	15	1592.5	1.43333
5		Night	345	26	40	5	1600.17	T	R	Toward	Against	N	N	N	caught			on-bottom	26	40	13	1600.43	0.266667
5		Night	346	26	55	7	1615.23	B	R	Away	With	N	N	N	unknown			on-bottom	26	57	10	1617.33	2.1
5		Night	347	26	58	15	1618.5	B	L	Away	Up	N	N	N	unknown			on-bottom	26	59	3	1619.1	0.6
5		Night	348	26	58	2	1618.07	B	L	Away	Up	Y	N	Y	caught			on-bottom	26	59	10	1619.33	1.26667
5		Night	349	27	18	24	1638.8	T	R	Toward	Down	N	N	N	escape			on-bottom	27	20	5	1640.17	1.36667
5		Night	350	27	59	11	1679.37	B	R	Away	With	N	N	N	escape			on-bottom	28	0	7	1680.23	0.866667
5		Night	351	28	19	29	1699.97	B	L	Right	With	N	N	N	caught			off-bottom	28	21	18	1701.6	1.63333
5		Night	352	28	39	4	1719.13	T	L	Toward	NS	N	N	N	caught			off-bottom	28	40	10	1720.33	1.2
5		Night	353	28	44	8	1724.27	B	L	Away	Up	Y	N	N	caught			off-bottom	28	46	28	1726.93	2.66667	Fish swim away, rises up and turn to enter the trawl
5		Night	354	28	56	17	1736.57	T	L	Toward	Against	N	N	N	caught			off-bottom	28	57	25	1737.83	1.26667
5		Night	355	29	6	18	1746.6	B	L	Toward	Up	N	N	N	caught			off-bottom	29	6	29	1746.97	0.366667
5		Night	356	29	8	23	1748.77	B	R	Away	With	Y	N	Y	escape			off-bottom	29	9	21	1749.7	0.933333
5		Night	357	29	9	23	1749.77	T	L	Toward	Against	N	N	N	caught			off-bottom	29	10	19	1750.63	0.866667
5		Night	358	29	19	4	1759.13	T	L	Right	Against	Y	N	N	caught			off-bottom	29	20	25	1760.83	1.7
5		Night	359	29	33	13	1773.43	B	L	Right	Against	N	N	N	escape			off-bottom	29	34	26	1774.87	1.43333
5		Night	360	31	53	21	1913.7	B	R	Left	Up	Y	N	N	unknown			on-bottom	31	55	8	1915.27	1.56667
5		Night	361	31	57	12	1917.4	T	R	Left	With	Y	N	N	caught			on-bottom	31	59	19	1919.63	2.23333
5		Night	362	31	58	28	1918.93	T	R	Left	With	Y	N	N	unknown			on-bottom	32	0	7	1920.23	1.3
5		Night	363	32	2	6	1922.2	B	R	Left	With	N	N	N	caught			on-bottom	32	3	4	1923.13	0.933333
5		Night	364	32	2	11	1922.37	B	R	Left	Transversing	N	N	N	escape			on-bottom	32	3	0	1923	0.633333
5		Night	365	32	14	2	1934.07	B	L	Toward	Up	N	N	N	caught			on-bottom	32	14	13	1934.43	0.366667
5		Night	366	32	14	2	1934.07	B	L	Toward	Up	Y	N	N	caught			on-bottom	32	14	16	1934.53	0.466667
5		Night	367	32	43	8	1963.27	B	L	Away	Transversing	N	N	N	escape			on-bottom	32	44	0	1964	0.733333
5		Night	368	32	43	20	1963.67	B	L	Away	With	N	N	Y	escape			on-bottom	32	46	2	1966.07	2.4
5		Night	369	32	50	6	1970.2	B	L	Away	Up	Y	N	N	caught			on-bottom	32	52	17	1972.57	2.36667
5		Night	370	32	57	1	1977.03	B	R	Left	Transversing	Y	N	N	escape			on-bottom	32	58	8	1978.27	1.23333
5		Night	371	33	8	22	1988.73	B	L	Toward	Up	N	N	N	caught			on-bottom	33	9	4	1989.13	0.4
5		Night	372	33	9	7	1989.23	T	R	Left	Against	N	N	N	caught			on-bottom	33	10	1	1990.03	0.8
5		Night	373	33	10	11	1990.37	T	R	Left	Down	N	N	N	escape			on-bottom	33	10	25	1990.83	0.466667
5		Night	374	33	10	13	1990.43	T	R	Toward	Against	N	N	N	caught			on-bottom	33	11	11	1991.37	0.933333
5		Night	375	33	11	15	1991.5	B	L	Away	With	Y	N	N	caught			on-bottom	33	13	10	1993.33	1.83333	Fish swim away, rises up and turn to enter the trawl
5		Night	376	33	14	11	1994.37	B	R	Right	With	Y	N	N	caught			on-bottom	33	15	1	1995.03	0.666667
5		Night	377	33	18	14	1998.47	B	L	Toward	Against	N	N	N	caught			on-bottom	33	18	21	1998.7	0.233333
5		Night	378	33	27	2	2007.07	T	R	Left	Against	N	N	N	caught			on-bottom	33	27	17	2007.57	0.5	Fish toward the trawl but slight the port
5		Night	379	33	40	24	2020.8	T	R	Left	Against	N	N	N	caught			on-bottom	33	41	28	2021.93	1.13333
5		Night	380	33	48	20	2028.67	T	R	Toward	Against	N	N	N	caught			on-bottom	33	49	13	2029.43	0.766667
5		Night	381	33	48	22	2028.73	T	R	Toward	Against	N	N	N	caught			on-bottom	33	49	25	2029.83	1.1
5		Night	382	33	48	26	2028.87	T	R	Left	With	Y	N	N	unknown			on-bottom	33	49	23	2029.77	0.9
5		Night	383	33	58	27	2038.9	T	L	Right	Against	Y	N	N	caught			on-bottom	34	0	3	2040.1	1.2
5		Night	384	34	5	6	2045.2	B	L	Toward	Up	N	N	N	caught			on-bottom	34	5	15	2045.5	0.3
5		Night	385	34	11	16	2051.53	B	L	Away	Up	Y	N	N	caught			on-bottom	34	13	9	2053.3	1.76667
5		Night	386	35	37	19	2137.63	T	L	Toward	Against	N	N	N	caught			off-bottom	35	38	16	2138.53	0.9
5		Night	387	37	12	2	2232.07	T	R	Toward	Against	N	N	N	caught			off-bottom	37	12	23	2232.77	0.7
5		Night	388	37	32	21	2252.7	T	L	Right	Against	N	N	N	caught			off-bottom	37	33	4	2253.13	0.433333
5		Night	389	37	34	6	2254.2	B	L	Away	With	N	N	N	unknown			off-bottom	37	35	7	2255.23	1.03333
5		Night	390	37	35	13	2255.43	B	L	Toward	Up	N	N	N	caught			off-bottom	37	36	0	2256	0.566667
5		Night	391	37	37	28	2257.93	B	L	Away	Up	Y	N	N	caught			on-bottom	37	38	29	2258.97	1.03333
5		Night	392	37	55	3	2275.1	T	L	Toward	Against	N	N	N	caught			on-bottom	37	56	15	2276.5	1.4
5		Night	393	37	56	29	2276.97	B	L	Away	With	N	N	N	unknown			on-bottom	37	58	24	2278.8	1.83333
5		Night	394	38	16	29	2296.97	T	R	Left	With	Y	N	N	caught			on-bottom	38	18	14	2298.47	1.5
5		Night	395	38	19	22	2299.73	B	L	Toward	Up	N	N	N	caught			on-bottom	38	20	3	2300.1	0.366667
5		Night	396	40	31	0	2431	B	L	Toward	Up	N	N	N	caught			on-bottom	40	31	12	2431.4	0.4
5		Night	397	40	35	2	2435.07	B	R	Left	Up	Y	N	Y	caught			on-bottom	40	35	20	2435.67	0.6
5		Night	398	40	36	19	2436.63	B	L	Away	Up	Y	N	N	caught			on-bottom	40	37	8	2437.27	0.633333
5		Night	399	40	40	11	2440.37	B	L	Toward	Up	N	N	N	caught			on-bottom	40	40	22	2440.73	0.366667
5		Night	400	41	47	20	2507.67	B	L	Right	Up	N	N	N	caught			on-bottom	41	48	28	2508.93	1.26667
5		Night	401	41	57	29	2517.97	T	L	Away	With	Y	N	N	caught			on-bottom	41	59	9	2519.3	1.33333
5		Night	402	42	15	3	2535.1	B	L	Away	With	Y	N	Y	escape			on-bottom	42	16	4	2536.13	1.03333
5		Night	403	43	6	24	2586.8	B	L	Away	NS	N	N	Y	escape			on-bottom	43	7	26	2587.87	1.06667
5		Night	404	43	54	22	2634.73	B	R	Away	Against	Y	N	N	caught			on-bottom	43	55	20	2635.67	0.933333
5		Night	405	44	6	23	2646.77	B	L	Right	Transversing	N	N	N	escape			on-bottom	44	7	16	2647.53	0.766667
5		Night	406	44	31	3	2671.1	B	R	Away	Up	Y	N	N	caught			on-bottom	44	32	4	2672.13	1.03333
5		Night	407	45	2	9	2702.3	B	R	Toward	Against	N	N	Y	escape			on-bottom	45	3	3	2703.1	0.8
5		Night	408	45	6	25	2706.83	B	R	Left	With	Y	N	N	escape			on-bottom	45	7	28	2707.93	1.1
5		Night	409	45	6	9	2706.3	T	L	Away	With	Y	N	N	unknown			on-bottom	45	8	26	2708.87	2.56667
5		Night	410	45	11	24	2711.8	T	R	Toward	Against	N	N	N	caught			on-bottom	45	12	4	2712.13	0.333333
5		Night	411	45	26	21	2726.7	B	L	Right	Transversing	Y	N	Y	escape			on-bottom	45	27	9	2727.3	0.6
5		Night	412	46	28	13	2788.43	B	L	Away	Up	N	N	N	caught			on-bottom	46	29	20	2789.67	1.23333
5		Night	413	46	37	3	2797.1	B	R	Away	Up	Y	N	N	caught			on-bottom	46	37	18	2797.6	0.5
5		Night	414	46	45	4	2805.13	B	L	Away	Up	Y	N	N	caught			on-bottom	46	46	9	2806.3	1.16667
5		Night	415	47	2	4	2822.13	B	R	Toward	Against	N	N	N	escape			on-bottom	47	2	18	2822.6	0.466667
5		Night	416	47	6	11	2826.37	B	R	Toward	Against	N	N	N	caught			on-bottom	47	7	1	2827.03	0.666667
5		Night	417	47	19	8	2839.27	B	L	Away	Up	N	N	N	caught			on-bottom	47	19	25	2839.83	0.566667
5		Night	418	48	20	4	2900.13	B	L	Toward	Against	N	N	N	caught			on-bottom	48	20	23	2900.77	0.633333
5		Night	419	48	22	2	2902.07	B	L	Away	Up	N	N	N	caught			on-bottom	48	23	24	2903.8	1.73333
5		Night	420	48	38	3	2918.1	T	R	Toward	Against	N	N	N	caught			on-bottom	48	38	23	2918.77	0.666667
5		Night	421	48	45	18	2925.6	T	R	Left	Transversing	N	N	N	escape			on-bottom	48	46	13	2926.43	0.833333
5		Night	422	48	45	16	2925.53	B	R	Away	Up	Y	N	N	caught			on-bottom	48	46	29	2926.97	1.43333
5		Night	423	48	49	3	2929.1	B	L	Away	With	Y	N	Y	escape			on-bottom	48	49	25	2929.83	0.733333
5		Night	424	48	50	20	2930.67	B	R	Away	Up	Y	N	Y	caught			on-bottom	48	51	22	2931.73	1.06667
5		Night	425	48	53	0	2933	T	L	Toward	Against	N	N	N	caught			on-bottom	48	53	14	2933.47	0.466667	Not redfish, like white hake
5		Night	426	48	53	26	2933.87	B	R	Away	Up	Y	N	Y	caught			on-bottom	48	55	5	2935.17	1.3
5		Night	427	48	54	23	2934.77	B	L	Away	Against	Y	N	N	escape			on-bottom	48	56	9	2936.3	1.53333
5		Night	428	49	1	3	2941.1	B	L	Right	Transversing	N	N	N	unknown			on-bottom	49	1	23	2941.77	0.666667
5		Night	429	49	2	8	2942.27	T	R	Left	Transversing	N	N	N	unknown			on-bottom	49	4	4	2944.13	1.86667
5		Night	430	49	7	4	2947.13	B	R	Left	Up	Y	N	Y	caught			on-bottom	49	9	8	2949.27	2.13333
5		Night	431	49	21	9	2961.3	B	L	Away	Up	Y	N	Y	caught			on-bottom	49	23	0	2963	1.7
5		Night	432	49	31	18	2971.6	T	R	Left	Against	N	N	N	caught			on-bottom	49	32	5	2972.17	0.566667
5		Night	433	49	51	10	2991.33	B	R	Away	Up	Y	N	Y	caught			on-bottom	49	52	7	2992.23	0.9
5		Night	434	50	5	2	3005.07	T	L	Away	Against	Y	N	N	caught			on-bottom	50	6	25	3006.83	1.76667
5		Night	435	50	15	16	3015.53	B	L	Toward	Up	N	N	N	caught			on-bottom	50	16	1	3016.03	0.5
5		Night	436	52	51	16	3171.53	T	R	Toward	Down	N	N	N	escape			on-bottom	52	52	8	3172.27	0.733333
5		Night	437	52	52	5	3172.17	T	L	Away	With	Y	N	N	caught			on-bottom	52	55	1	3175.03	2.86667	Turn to enter the trawl at the right
5		Night	438	52	53	6	3173.2	B	L	Away	Up	Y	N	N	caught			on-bottom	52	54	28	3174.93	1.73333	Turn to enter the trawl at the left
5		Night	439	52	58	1	3178.03	T	R	Toward	Against	Y	Y	N	caught			on-bottom	52	58	17	3178.57	0.533333	Slight touch the fishing line
5		Night	440	53	1	12	3181.4	T	R	Left	Against	N	N	N	caught			on-bottom	53	1	24	3181.8	0.4
5		Night	441	53	2	28	3182.93	T	R	Left	Against	N	N	N	caught			on-bottom	53	3	15	3183.5	0.566667
5		Night	442	53	6	2	3186.07	B	R	Toward	Against	N	N	N	escape			on-bottom	53	6	9	3186.3	0.233333
5		Night	443	53	10	5	3190.17	B	L	Away	Up	Y	N	N	caught			on-bottom	53	11	27	3191.9	1.73333
5		Night	444	53	18	18	3198.6	B	L	Right	Transversing	N	N	N	caught			on-bottom	53	19	14	3199.47	0.866667
5		Night	445	53	19	26	3199.87	B	R	Away	Up	Y	N	Y	caught			on-bottom	53	21	4	3201.13	1.26667
5		Night	446	54	32	26	3272.87	B	R	Toward	Transversing	N	N	N	escape			on-bottom	54	33	7	3273.23	0.366667
5		Night	447	54	34	16	3274.53	T	R	Left	Transversing	N	N	N	unknown			on-bottom	54	35	15	3275.5	0.966667
5		Night	448	54	47	6	3287.2	T	L	Right	Against	N	N	N	caught			on-bottom	54	48	7	3288.23	1.03333
5		Night	449	56	15	29	3375.97	B	L	Toward	Against	Y	N	N	escape			off-bottom	56	16	27	3376.9	0.933333
5		Night	450	56	58	12	3418.4	T	R	Toward	NS	N	N	N	caught			off-bottom	56	59	17	3419.57	1.16667
5		Night	451	57	8	27	3428.9	B	L	Right	Against	N	N	N	escape			on-bottom	57	9	13	3429.43	0.533333
5		Night	452	57	30	2	3450.07	B	R	Left	Transversing	Y	N	N	escape			on-bottom	57	30	18	3450.6	0.533333
5		Night	453	57	39	17	3459.57	B	R	Left	Up	N	N	N	caught			on-bottom	57	40	9	3460.3	0.733333
5		Night	454	59	42	17	3582.57	B	L	Away	Against	Y	N	N	caught			on-bottom	59	43	10	3583.33	0.766667
5		Night	455	59	43	18	3583.6	B	L	Right	Up	N	N	N	caught			on-bottom	59	44	22	3584.73	1.13333
5		Night	456	59	49	9	3589.3	B	L	Toward	Up	N	N	N	caught			on-bottom	59	49	27	3589.9	0.6
5		Night	457	61	15	3	3675.1	B	R	Toward	Against	N	N	N	escape			on-bottom	61	15	18	3675.6	0.5
5		Night	458	62	30	13	3750.43	B	R	Toward	Up	Y	N	Y	caught			on-bottom	62	31	3	3751.1	0.666667
5		Night	459	63	7	24	3787.8	B	L	Away	Against	N	N	N	escape			on-bottom	63	9	1	3789.03	1.23333
5		Night	460	63	19	12	3799.4	B	L	Away	With	Y	N	N	escape			on-bottom	63	21	5	3801.17	1.76667
5		Night	461	63	21	7	3801.23	B	R	Left	Up	N	N	N	caught			on-bottom	63	21	22	3801.73	0.5
5		Night	462	63	23	19	3803.63	T	L	Away	NS	N	N	N	escape			on-bottom	63	25	24	3805.8	2.16667
5		Night	463	63	23	19	3803.63	B	R	Left	Transversing	N	N	Y	escape			on-bottom	63	24	4	3804.13	0.5
5		Night	464	66	14	16	3974.53	B	L	Toward	Up	N	N	N	caught			on-bottom	66	14	28	3974.93	0.4
5		Night	465	66	34	12	3994.4	B	L	Right	Up	N	N	N	caught			on-bottom	66	35	9	3995.3	0.9
5		Night	466	66	39	29	3999.97	B	L	Toward	Up	N	N	N	caught			on-bottom	66	40	14	4000.47	0.5
5		Night	467	66	40	4	4000.13	B	R	Away	Up	Y	N	Y	caught			on-bottom	66	40	22	4000.73	0.6
5		Night	468	66	42	23	4002.77	B	L	Right	Up	N	N	N	caught			on-bottom	66	43	27	4003.9	1.13333
5		Night	469	66	44	3	4004.1	B	R	Away	Up	Y	N	Y	caught			on-bottom	66	44	16	4004.53	0.433333	Fish come to contact the disc first and then rise up and turn to enter the trawl
5		Night	470	66	45	20	4005.67	T	R	Left	Transversing	N	N	N	escape			on-bottom	66	46	6	4006.2	0.533333	Fish transverse to the left and then slight down to escape
5		Night	471	67	2	0	4022	B	L	Away	Up	N	N	N	caught			on-bottom	67	3	14	4023.47	1.46667
5		Night	472	67	2	10	4022.33	T	R	Left	Transversing	N	N	N	caught			on-bottom	67	3	1	4023.03	0.7	Fish transverse to the left and then slight toward the trawl and caught
5		Night	473	67	7	18	4027.6	B	R	Toward	Against	N	N	N	escape			on-bottom	67	8	4	4028.13	0.533333
5		Night	474	67	11	29	4031.97	T	R	Toward	Against	Y	N	N	caught			on-bottom	67	12	20	4032.67	0.7
5		Night	475	67	15	8	4035.27	B	L	Toward	Up	N	N	N	caught			on-bottom	67	15	18	4035.6	0.333333
5		Night	476	67	16	17	4036.57	B	R	Left	Up	Y	N	N	caught			on-bottom	67	17	19	4037.63	1.06667
5		Night	477	67	22	1	4042.03	B	L	Toward	Up	N	N	N	caught			on-bottom	67	22	23	4042.77	0.733333
5		Night	478	67	25	8	4045.27	B	R	Toward	Up	N	N	N	caught			on-bottom	67	25	22	4045.73	0.466667
5		Night	479	67	26	24	4046.8	T	R	Left	Transversing	N	N	N	caught			on-bottom	67	27	11	4047.37	0.566667
5		Night	480	67	30	11	4050.37	B	R	Left	Up	Y	N	N	unknown			on-bottom	67	31	14	4051.47	1.1	Fish swim toward the trawl, rises up once close to fishing line and disappear from the screen
5		Night	481	67	32	15	4052.5	T	R	Left	Down	Y	N	Y	escape			on-bottom	67	33	10	4053.33	0.833333
5		Night	482	67	32	14	4052.47	B	R	Left	Transversing	N	N	N	escape			on-bottom	67	33	3	4053.1	0.633333
5		Night	483	67	40	6	4060.2	T	R	Toward	Against	N	N	N	caught			on-bottom	67	40	15	4060.5	0.3
5		Night	484	67	41	11	4061.37	B	R	Left	Up	Y	N	N	caught			on-bottom	67	42	7	4062.23	0.866667
5		Night	485	67	47	13	4067.43	T	R	Toward	Against	N	N	N	caught			on-bottom	67	47	28	4067.93	0.5
5		Night	486	67	48	15	4068.5	T	R	Left	Up	Y	N	Y	caught			on-bottom	67	49	23	4069.77	1.26667
5		Night	487	68	15	0	4095	B	L	Right	Transversing	N	N	N	caught			on-bottom	68	15	23	4095.77	0.766667
5		Night	488	68	19	29	4099.97	B	L	Right	Up	N	N	N	unknown			on-bottom	68	21	1	4101.03	1.06667
5		Night	489	68	21	22	4101.73	B	L	Away	Up	N	N	N	unknown			on-bottom	68	22	22	4102.73	1
5		Night	490	68	23	11	4103.37	T	L	Away	Against	N	N	N	caught			on-bottom	68	24	23	4104.77	1.4
5		Night	491	68	24	26	4104.87	B	R	Away	Up	N	N	N	unknown			on-bottom	68	26	0	4106	1.13333
5		Night	492	68	32	2	4112.07	B	L	Toward	Up	N	N	N	caught			on-bottom	68	32	29	4112.97	0.9
5		Night	493	68	42	22	4122.73	B	R	Away	Up	Y	N	Y	caught			on-bottom	68	43	18	4123.6	0.866667
5		Night	494	68	45	15	4125.5	T	L	Toward	Against	N	Y	N	caught			on-bottom	68	46	12	4126.4	0.9
5		Night	495	68	49	29	4129.97	B	L	Away	Up	N	N	N	caught			off-bottom	68	52	6	4132.2	2.23333
5		Night	496	68	53	13	4133.43	B	L	Away	Up	N	N	N	caught			off-bottom	68	55	0	4135	1.56667
5		Night	497	69	51	9	4191.3	B	L	Away	NS	N	N	N	escape			off-bottom	69	52	12	4192.4	1.1
5		Night	498	69	58	14	4198.47	B	L	Toward	Against	N	N	N	escape			off-bottom	69	59	3	4199.1	0.633333
5		Night	499	70	8	5	4208.17	T	L	Toward	Against	N	N	N	caught			on-bottom	70	9	4	4209.13	0.966667
5		Night	500	70	39	29	4239.97	B	R	Away	NS	N	N	N	escape			on-bottom	70	40	26	4240.87	0.9
5		Night	501	70	47	25	4247.83	T	L	Right	Transversing	N	N	N	caught			on-bottom	70	48	24	4248.8	0.966667
5		Night	502	72	6	19	4326.63	B	L	Away	Up	Y	N	N	caught			off-bottom	72	7	26	4327.87	1.23333
5		Night	503	72	13	2	4333.07	B	R	Toward	Up	N	N	N	caught			off-bottom	72	13	23	4333.77	0.7
5		Night	504	72	15	8	4335.27	B	R	Left	Up	Y	N	Y	caught			on-bottom	72	17	1	4337.03	1.76667
5		Night	505	72	17	24	4337.8	T	L	Away	Against	Y	N	N	caught			on-bottom	72	19	2	4339.07	1.26667
5		Night	506	72	18	11	4338.37	B	L	Away	Up	Y	N	N	caught			on-bottom	72	18	27	4338.9	0.533333
5		Night	507	72	21	20	4341.67	B	L	Toward	Up	N	N	N	caught			on-bottom	72	22	1	4342.03	0.366667
5		Night	508	72	29	0	4349	B	L	Away	Up	N	N	N	caught			on-bottom	72	29	23	4349.77	0.766667
5		Night	509	72	42	21	4362.7	B	R	Away	Up	Y	N	N	caught			off-bottom	72	43	27	4363.9	1.2
5		Night	510	72	43	9	4363.3	T	R	Toward	Against	N	N	N	caught			off-bottom	72	43	19	4363.63	0.333333
5		Night	511	72	55	3	4375.1	B	R	Away	With	Y	N	Y	escape			on-bottom	72	56	6	4376.2	1.1
5		Night	512	73	1	27	4381.9	B	L	Away	Up	N	N	N	caught			on-bottom	73	2	27	4382.9	1
5		Night	513	73	15	3	4395.1	B	L	Right	Transversing	N	N	N	escape			on-bottom	73	16	2	4396.07	0.966667
5		Night	514	73	16	11	4396.37	B	L	Right	NS	N	N	N	escape			on-bottom	73	17	0	4397	0.633333
5		Night	515	74	1	11	4441.37	B	L	Right	Up	N	N	N	unknown			on-bottom	74	2	3	4442.1	0.733333	Fish rises up and disappears from the screen
5		Night	516	74	12	14	4452.47	B	L	Away	With	Y	N	Y	escape			on-bottom	74	14	10	4454.33	1.86667
5		Night	517	74	16	22	4456.73	B	L	Right	Up	N	N	N	caught			on-bottom	74	17	20	4457.67	0.933333
5		Night	518	74	28	25	4468.83	B	R	Away	Against	Y	N	N	caught			on-bottom	74	30	9	4470.3	1.46667
5		Night	519	74	30	15	4470.5	B	R	Left	Up	Y	N	Y	caught			on-bottom	74	31	15	4471.5	1
5		Night	520	74	53	3	4493.1	T	L	Away	NS	Y	N	N	caught			off-bottom	74	54	15	4494.5	1.4
5		Night	521	75	12	16	4512.53	T	L	Away	With	Y	N	N	caught			off-bottom	75	13	21	4513.7	1.16667	Fish drift until close the trawl mouth and turn to enter the trawl
5		Night	522	75	37	29	4537.97	B	R	Left	Up	N	N	N	caught			off-bottom	75	38	17	4538.57	0.6
5		Night	523	76	2	23	4562.77	B	L	Away	Up	Y	N	Y	caught			on-bottom	76	4	7	4564.23	1.46667
5		Night	524	76	13	8	4573.27	B	L	Toward	Against	N	N	N	caught			on-bottom	76	13	22	4573.73	0.466667
5		Night	525	76	54	18	4614.6	T	L	Away	Against	Y	N	N	caught			on-bottom	76	55	6	4615.2	0.6
5		Night	526	76	55	26	4615.87	T	R	Left	Against	N	N	N	caught			on-bottom	76	56	14	4616.47	0.6
5		Night	527	77	28	26	4648.87	B	L	Away	Up	N	N	N	caught			on-bottom	77	29	7	4649.23	0.366667
5		Night	528	79	9	16	4749.53	B	L	Away	Up	Y	N	Y	caught			on-bottom	79	10	0	4750	0.466667
5		Night	529	79	9	6	4749.2	T	L	Right	NS	N	N	N	caught			on-bottom	79	10	22	4750.73	1.53333
5		Night	530	79	11	13	4751.43	B	R	Toward	Up	N	N	N	caught			on-bottom	79	11	24	4751.8	0.366667
5		Night	531	79	13	22	4753.73	B	R	Away	With	Y	N	Y	escape			on-bottom	79	15	1	4755.03	1.3	Fish touch the disc and swim with the trawl, turn back to escape
5		Night	532	79	13	29	4753.97	B	L	Toward	Up	N	N	N	caught			on-bottom	79	14	15	4754.5	0.533333
5		Night	533	79	19	3	4759.1	B	L	Away	Up	Y	N	N	caught			on-bottom	79	20	2	4760.07	0.966667	Fish rises up and turn to enter the trawl
5		Night	534	79	22	29	4762.97	T	R	Left	Against	N	N	N	caught			on-bottom	79	23	15	4763.5	0.533333
5		Night	535	79	22	23	4762.77	T	L	Away	NS	N	N	N	caught			on-bottom	79	24	3	4764.1	1.33333
5		Night	536	79	24	14	4764.47	B	L	Toward	Up	N	N	N	caught			on-bottom	79	24	21	4764.7	0.233333
5		Night	537	79	28	28	4768.93	B	R	Away	With	Y	N	N	caught			on-bottom	79	30	2	4770.07	1.13333	Fish swim with trawl but turns ans rises up to enter the trawl
5		Night	538	79	28	29	4768.97	T	L	Away	With	Y	N	N	caught			on-bottom	79	29	29	4769.97	1
5		Night	539	79	31	0	4771	B	R	Away	With	N	N	N	unknown			on-bottom	79	32	13	4772.43	1.43333
5		Night	540	79	32	22	4772.73	T	R	Left	With	Y	N	N	caught			on-bottom	79	33	12	4773.4	0.666667
5		Night	541	79	33	17	4773.57	B	R	Away	Up	Y	N	N	caught			on-bottom	79	34	13	4774.43	0.866667
5		Night	542	79	34	8	4774.27	B	L	Right	Up	N	N	Y	caught			on-bottom	79	35	8	4775.27	1	Fish touch the disc
5		Night	543	79	39	25	4779.83	B	L	Right	Against	Y	N	Y	escape			off-bottom	79	41	9	4781.3	1.46667
5		Night	544	79	41	21	4781.7	B	R	Toward	Against	N	N	N	escape			off-bottom	79	41	27	4781.9	0.2
5		Night	545	79	56	27	4796.9	B	R	Away	Up	N	N	N	caught			on-bottom	79	58	0	4798	1.1
5		Night	546	79	57	11	4797.37	T	R	Toward	Against	N	N	N	caught			on-bottom	79	57	17	4797.57	0.2
5		Night	547	80	1	2	4801.07	B	L	Toward	NS	N	N	N	escape			on-bottom	80	1	26	4801.87	0.8
5		Night	548	80	11	6	4811.2	B	L	Away	Up	N	N	N	caught			off-bottom	80	12	15	4812.5	1.3
5		Night	549	80	22	17	4822.57	T	L	Away	NS	N	N	N	caught			off-bottom	80	23	5	4823.17	0.6
5		Night	550	80	43	26	4843.87	T	L	Toward	Down	N	N	N	escape			off-bottom	80	44	19	4844.63	0.766667
5		Night	551	82	17	13	4937.43	B	R	Left	Up	Y	N	Y	caught			off-bottom	82	18	2	4938.07	0.633333
5		Night	552	82	27	23	4947.77	B	R	Away	Up	Y	N	N	caught			on-bottom	82	28	17	4948.57	0.8
5		Night	553	82	41	7	4961.23	B	L	Toward	Up	N	N	N	caught			on-bottom	82	41	18	4961.6	0.366667	Like white hake
5		Night	554	82	45	29	4965.97	B	L	Away	Up	N	N	N	unknown			on-bottom	82	46	13	4966.43	0.466667
5		Night	555	82	47	12	4967.4	B	L	Right	Up	Y	N	N	escape			on-bottom	82	49	12	4969.4	2
5		Night	556	82	52	4	4972.13	T	R	Left	Transversing	N	N	N	unknown			on-bottom	82	52	29	4972.97	0.833333
5		Night	557	82	53	10	4973.33	B	L	Away	Against	Y	N	N	escape			on-bottom	82	54	2	4974.07	0.733333
5		Night	558	82	57	13	4977.43	B	L	Away	Up	Y	N	N	caught			on-bottom	82	57	29	4977.97	0.533333
5		Night	559	83	18	25	4998.83	T	R	Toward	Against	N	N	N	caught			on-bottom	83	19	15	4999.5	0.666667
5		Night	560	84	12	8	5052.27	B	L	Away	Against	Y	N	Y	escape			on-bottom	84	13	3	5053.1	0.833333
5		Night	561	84	21	2	5061.07	B	R	Toward	Up	N	N	N	caught			on-bottom	84	21	16	5061.53	0.466667
5		Night	562	84	21	26	5061.87	T	L	Toward	Against	Y	N	N	caught			on-bottom	84	22	26	5062.87	1
5		Night	563	84	27	1	5067.03	T	R	Left	With	Y	N	N	unknown			on-bottom	84	30	29	5070.97	3.93333
5		Night	564	84	30	18	5070.6	T	L	Away	Against	Y	N	N	caught			on-bottom	84	31	21	5071.7	1.1
5		Night	565	84	31	11	5071.37	B	L	Away	Up	y	N	N	caught			on-bottom	84	34	25	5074.83	3.46667
5		Night	566	84	31	24	5071.8	B	L	Away	Against	Y	N	Y	escape			on-bottom	84	32	24	5072.8	1
5		Night	567	86	34	19	5194.63	B	L	Away	With	N	N	N	caught			off-bottom	86	37	16	5197.53	2.9
5		Night	568	87	42	12	5262.4	B	R	Left	Up	Y	N	N	caught			on-bottom	87	43	25	5263.83	1.43333
5		Night	569	87	54	3	5274.1	T	R	Away	With	N	N	N	caught			on-bottom	87	56	2	5276.07	1.96667
5		Night	570	87	58	4	5278.13	T	R	Left	Transversing	Y	N	N	escape			on-bottom	87	59	1	5279.03	0.9
5		Night	571	88	10	5	5290.17	T	L	Toward	NS	Y	N	N	caught			on-bottom	88	11	16	5291.53	1.36667
5		Night	572	88	12	2	5292.07	B	R	Left	Up	Y	N	Y	caught			on-bottom	88	12	25	5292.83	0.766667
5		Night	573	88	12	22	5292.73	T	L	Toward	Against	N	N	N	caught			on-bottom	88	13	16	5293.53	0.8
5		Night	574	88	14	23	5294.77	T	R	Toward	Against	N	N	N	caught			on-bottom	88	15	3	5295.1	0.333333
5		Night	575	88	20	5	5300.17	B	R	Toward	Up	N	N	Y	caught			on-bottom	88	20	15	5300.5	0.333333
5		Night	576	88	20	6	5300.2	T	L	Right	Transversing	N	N	N	caught			on-bottom	88	21	1	5301.03	0.833333
5		Night	577	88	31	20	5311.67	B	R	Away	Up	Y	N	Y	caught			on-bottom	88	32	9	5312.3	0.633333
5		Night	578	88	41	28	5321.93	B	L	Right	Transversing	N	N	N	escape			on-bottom	88	42	29	5322.97	1.03333
5		Night	579	89	31	17	5371.57	T	R	Left	Transversing	Y	N	N	caught			on-bottom	89	32	21	5372.7	1.13333
5		Night	580	89	41	3	5381.1	B	R	Away	Up	N	N	N	unknown			on-bottom	89	42	19	5382.63	1.53333
5		Night	581	89	43	9	5383.3	T	R	Toward	Down	N	N	N	escape			on-bottom	89	43	27	5383.9	0.6
5		Night	582	89	45	26	5385.87	B	L	Right	Up	N	N	N	caught			on-bottom	89	46	28	5386.93	1.06667
5		Night	583	89	52	4	5392.13	T	L	Toward	Against	N	N	N	caught			on-bottom	89	52	14	5392.47	0.333333
5		Night	584	90	5	17	5405.57	B	L	Toward	Up	N	N	N	caught			on-bottom	90	5	26	5405.87	0.3
5		Night	585	90	7	14	5407.47	T	R	Left	Transversing	Y	N	N	caught			on-bottom	90	8	9	5408.3	0.833333
5		Night	586	90	8	20	5408.67	T	R	Left	Transversing	N	N	N	caught			on-bottom	90	9	20	5409.67	1
5		Night	587	90	10	17	5410.57	T	R	Left	Against	Y	N	N	caught			on-bottom	90	11	16	5411.53	0.966667
5		Night	588	90	12	26	5412.87	B	R	Away	Up	Y	N	N	caught			on-bottom	90	13	25	5413.83	0.966667
5		Night	589	90	14	6	5414.2	T	R	Left	Transversing	N	N	N	unknown			on-bottom	90	15	0	5415	0.8
5		Night	590	90	14	24	5414.8	B	L	Toward	Up	N	N	N	caught			on-bottom	90	15	11	5415.37	0.566667
5		Night	591	90	16	6	5416.2	B	R	Toward	Up	N	N	Y	caught			on-bottom	90	16	15	5416.5	0.3
5		Night	592	90	30	27	5430.9	B	L	Toward	Up	N	N	N	caught			on-bottom	90	31	19	5431.63	0.733333
5		Night	593	90	31	13	5431.43	B	L	Right	Up	N	N	N	caught			on-bottom	90	31	28	5431.93	0.5
5		Night	594	90	34	8	5434.27	B	L	Away	Up	N	N	N	caught			on-bottom	90	35	7	5435.23	0.966667
5		Night	595	90	35	18	5435.6	T	R	Left	Against	Y	N	Y	caught			on-bottom	90	36	13	5436.43	0.833333	Fish goes down, touch the disc and rises up to enter the trawl
5		Night	596	90	37	15	5437.5	T	R	Left	With	Y	N	N	caught			on-bottom	90	38	11	5438.37	0.866667
5		Night	597	90	40	5	5440.17	B	L	Away	Up	N	N	N	caught			on-bottom	90	42	26	5442.87	2.7
5		Night	598	90	40	25	5440.83	T	L	Away	Against	N	N	N	caught			on-bottom	90	41	7	5441.23	0.4
5		Night	599	90	45	14	5445.47	T	R	Left	With	Y	N	Y	caught			on-bottom	90	47	23	5447.77	2.3
5		Night	600	92	28	1	5548.03	B	L	Toward	Against	Y	N	N	caught			on-bottom	92	29	4	5549.13	1.1
5		Night	601	92	30	19	5550.63	B	L	Right	Up	Y	N	N	caught			on-bottom	92	31	11	5551.37	0.733333
5		Night	602	92	35	20	5555.67	T	L	Right	Down	Y	N	Y	escape			on-bottom	92	37	12	5557.4	1.73333
5		Night	603	94	34	24	5674.8	T	L	Toward	NS	Y	N	N	caught			on-bottom	94	36	4	5676.13	1.33333
5		Night	604	94	43	15	5683.5	T	R	Left	NS	N	N	N	caught			on-bottom	94	44	25	5684.83	1.33333
5		Night	605	94	57	10	5697.33	T	L	Toward	Against	N	N	N	caught			on-bottom	94	57	28	5697.93	0.6
5		Night	606	94	57	2	5697.07	B	L	Away	Up	N	N	N	caught			on-bottom	94	58	15	5698.5	1.43333
5		Night	607	94	58	10	5698.33	T	R	Left	Up	N	N	N	unknown			on-bottom	94	58	20	5698.67	0.333333
5		Night	608	94	58	16	5698.53	B	L	Right	Up	N	N	N	caught			on-bottom	94	58	29	5698.97	0.433333
5		Night	609	94	59	4	5699.13	B	L	Away	Up	Y	N	N	caught			on-bottom	94	59	25	5699.83	0.7
5		Night	610	95	2	5	5702.17	B	L	Toward	Up	N	N	N	caught			on-bottom	95	2	17	5702.57	0.4
5		Night	611	95	2	12	5702.4	B	R	Toward	Up	N	N	N	caught			on-bottom	95	2	24	5702.8	0.4
5		Night	612	95	2	11	5702.37	B	R	Right	Up	N	N	N	unknown			on-bottom	95	2	21	5702.7	0.333333
5		Night	613	95	2	13	5702.43	T	R	Left	Against	N	N	N	caught			on-bottom	95	3	4	5703.13	0.7
5		Night	614	95	9	12	5709.4	T	R	Toward	Against	N	N	N	caught			on-bottom	95	9	20	5709.67	0.266667
5		Night	615	95	10	26	5710.87	T	L	Away	Against	Y	N	N	caught			on-bottom	95	11	19	5711.63	0.766667
5		Night	616	95	17	18	5717.6	B	L	Away	Up	N	N	N	caught			on-bottom	95	18	16	5718.53	0.933333
5		Night	617	98	41	16	5921.53	B	L	Toward	Up	N	N	N	caught			on-bottom	98	42	4	5922.13	0.6
5		Night	618	99	9	25	5949.83	B	L	Right	Against	N	N	Y	escape			on-bottom	99	10	18	5950.6	0.766667
5		Night	619	99	25	10	5965.33	B	L	Right	Up	Y	N	N	caught			on-bottom	99	26	11	5966.37	1.03333
5		Night	620	99	31	16	5971.53	B	L	Away	Transversing	N	N	Y	escape			on-bottom	99	32	14	5972.47	0.933333
5		Night	621	99	51	11	5991.37	B	R	Toward	Up	N	N	N	caught			on-bottom	99	51	23	5991.77	0.4
5		Night	622	100	0	4	6000.13	T	R	Left	With	N	N	N	unknown			on-bottom	100	0	21	6000.7	0.566667
5		Night	623	100	21	24	6021.8	B	R	Left	Up	Y	N	N	caught			on-bottom	100	22	24	6022.8	1
5		Night	624	100	24	5	6024.17	B	L	Away	Up	Y	N	Y	caught			on-bottom	100	24	19	6024.63	0.466667
5		Night	625	100	24	19	6024.63	B	L	Right	Up	Y	N	Y	caught			on-bottom	100	25	7	6025.23	0.6
5		Night	626	100	32	16	6032.53	B	R	Left	Up	N	N	N	caught			on-bottom	100	33	1	6033.03	0.5
5		Night	627	100	46	23	6046.77	B	L	Away	Up	N	N	N	caught			on-bottom	100	47	16	6047.53	0.766667
5		Night	628	101	55	16	6115.53	B	L	Away	Up	N	N	Y	caught			off-bottom	101	57	17	6117.57	2.03333
5		Night	629	102	29	18	6149.6	T	R	Away	Against	N	N	N	caught			on-bottom	102	30	7	6150.23	0.633333
5		Night	630	102	37	15	6157.5	B	L	Toward	Up	Y	N	N	caught			on-bottom	102	38	3	6158.1	0.6
5		Night	631	102	38	8	6158.27	T	L	Toward	Against	N	N	N	caught			on-bottom	102	39	0	6159	0.733333
5		Night	632	102	43	3	6163.1	T	R	Left	Transversing	N	N	N	caught			on-bottom	102	43	21	6163.7	0.6
5		Night	633	102	48	2	6168.07	B	L	Toward	Up	N	N	N	caught			on-bottom	102	48	13	6168.43	0.366667
5		Night	634	103	31	22	6211.73	T	L	Toward	Against	Y	N	N	caught			on-bottom	103	32	24	6212.8	1.06667	haddock
5		Night	635	103	52	21	6232.7	B	R	Toward	Against	N	N	N	escape			on-bottom	103	53	6	6233.2	0.5
5		Night	636	103	55	10	6235.33	B	L	Right	Transversing	Y	N	Y	escape			on-bottom	103	56	5	6236.17	0.833333
5		Night	637	103	56	28	6236.93	B	R	Left	Against	N	N	N	escape			on-bottom	103	57	9	6237.3	0.366667
5		Night	638	104	4	11	6244.37	B	L	Away	Up	Y	N	Y	caught			on-bottom	104	5	4	6245.13	0.766667
5		Night	639	104	8	27	6248.9	B	R	Left	With	Y	N	Y	escape			on-bottom	104	10	12	6250.4	1.5
5		Night	640	104	28	5	6268.17	B	L	Right	Against	N	N	Y	escape			on-bottom	104	28	18	6268.6	0.433333
5		Night	641	104	35	17	6275.57	B	R	Away	With	Y	N	N	escape			on-bottom	104	36	8	6276.27	0.7
5		Night	642	104	37	14	6277.47	T	R	Left	With	Y	N	N	caught			on-bottom	104	38	29	6278.97	1.5
5		Night	643	104	46	25	6286.83	T	R	Left	Transversing	N	N	N	unknown			on-bottom	104	47	24	6287.8	0.966667
5		Night	644	104	55	5	6295.17	T	L	Right	NS	N	N	N	caught			on-bottom	104	57	12	6297.4	2.23333
5		Night	645	105	2	3	6302.1	T	L	Away	NS	N	N	N	caught			on-bottom	105	3	2	6303.07	0.966667
5		Night	646	105	2	23	6302.77	B	L	Toward	Against	N	N	Y	escape			on-bottom	105	3	4	6303.13	0.366667
5		Night	647	105	42	28	6342.93	B	R	Away	Up	N	N	N	caught			off-bottom	105	44	28	6344.93	2
5		Night	648	105	50	16	6350.53	B	R	Away	With	Y	N	Y	escape			on-bottom	105	51	12	6351.4	0.866667	Fish eratically near footear, touch roller and escape
5		Night	649	105	53	11	6353.37	B	L	Away	Up	N	N	N	caught			on-bottom	105	54	11	6354.37	1
5		Night	650	105	54	26	6354.87	B	L	Left	Up	Y	N	Y	caught			on-bottom	105	55	21	6355.7	0.833333
5		Night	651	105	57	8	6357.27	T	L	Toward	Against	N	N	N	caught			on-bottom	105	57	23	6357.77	0.5
5		Night	652	106	1	1	6361.03	T	L	Right	NS	N	N	N	caught			on-bottom	106	2	6	6362.2	1.16667
5		Night	653	106	2	27	6362.9	B	R	Left	NS	Y	N	Y	escape			on-bottom	106	3	13	6363.43	0.533333
5		Night	654	106	10	2	6370.07	T	L	Away	Against	Y	N	N	caught			on-bottom	106	10	26	6370.87	0.8
5		Night	655	106	11	22	6371.73	B	R	Away	Up	Y	N	Y	caught			on-bottom	106	12	28	6372.93	1.2	Fish touchs the disc and then rises up
5		Night	656	106	17	6	6377.2	T	L	Right	Against	N	N	N	caught			off-bottom	106	17	26	6377.87	0.666667	Like white hake
5		Night	657	106	29	0	6389	B	L	Right	Against	N	N	N	escape			off-bottom	106	29	15	6389.5	0.5
5		Night	658	106	39	17	6399.57	T	L	Toward	Against	Y	N	N	caught			off-bottom	106	40	16	6400.53	0.966667
5		Night	659	107	22	15	6442.5	B	L	Away	Up	Y	N	N	caught			on-bottom	107	23	21	6443.7	1.2
5		Night	660	107	25	13	6445.43	B	L	Toward	Up	N	N	N	caught			on-bottom	107	26	15	6446.5	1.06667
5		Night	661	107	28	11	6448.37	B	R	Left	Transversing	Y	N	Y	escape			on-bottom	107	28	25	6448.83	0.466667	Fish eratically near footear, touch roller and escape
5		Night	662	107	28	21	6448.7	B	R	Toward	Against	N	N	N	escape			on-bottom	107	29	0	6449	0.3
5		Night	663	107	29	15	6449.5	B	R	Left	Up	Y	N	N	caught			on-bottom	107	32	12	6452.4	2.9
5		Night	664	107	29	23	6449.77	B	L	Away	Up	Y	N	Y	unknown			on-bottom	107	30	27	6450.9	1.13333
5		Night	665	107	31	21	6451.7	B	L	Toward	Up	N	N	Y	caught			on-bottom	107	32	8	6452.27	0.566667
5		Night	666	107	33	6	6453.2	B	L	Toward	Up	N	N	Y	caught			on-bottom	107	33	22	6453.73	0.533333
5		Night	667	107	38	12	6458.4	B	R	Left	Up	N	N	N	caught			on-bottom	107	38	27	6458.9	0.5
5		Night	668	107	44	4	6464.13	T	L	Away	Against	Y	N	N	caught			on-bottom	107	45	21	6465.7	1.56667
5		Night	669	107	45	3	6465.1	B	R	Toward	Up	N	N	N	caught			on-bottom	107	45	16	6465.53	0.433333
5		Night	670	107	44	7	6464.23	T	L	Away	Against	Y	N	N	caught			on-bottom	107	45	21	6465.7	1.46667
5		Night	671	107	46	14	6466.47	B	L	Toward	Up	Y	N	N	caught			on-bottom	107	47	0	6467	0.533333
5		Night	672	107	50	2	6470.07	B	L	Left	With	Y	N	Y	escape			on-bottom	107	52	8	6472.27	2.2
5		Night	673	107	51	24	6471.8	B	R	Away	Up	Y	N	Y	caught			on-bottom	107	52	14	6472.47	0.666667
5		Night	674	107	51	15	6471.5	B	L	Away	Up	N	N	N	caught			on-bottom	107	52	19	6472.63	1.13333
5		Night	675	107	53	12	6473.4	B	R	Left	Up	Y	N	Y	caught			on-bottom	107	54	18	6474.6	1.2
5		Night	676	107	55	3	6475.1	B	L	Away	Up	N	N	N	caught			on-bottom	107	55	29	6475.97	0.866667
5		Night	677	107	55	19	6475.63	B	R	Toward	Against	N	N	N	escape			on-bottom	107	55	28	6475.93	0.3
5		Night	678	107	55	20	6475.67	B	L	Away	Transversing	Y	N	N	escape			on-bottom	107	56	16	6476.53	0.866667	Fish first oriented away, but changed to the right and awim transversing to the right and escaped
5		Night	679	107	56	27	6476.9	B	L	Right	Up	Y	N	N	caught			on-bottom	107	57	21	6477.7	0.8
5		Night	680	107	58	17	6478.57	B	L	Right	Up	Y	N	N	caught			on-bottom	107	59	1	6479.03	0.466667	Fish first oriented away, but changed to the right and awim transversing to the right and escaped
5		Night	681	108	1	26	6481.87	B	L	Right	NS	Y	N	N	escape			on-bottom	108	2	17	6482.57	0.7
5		Night	682	108	1	28	6481.93	B	R	Left	Up	N	N	N	caught			on-bottom	108	2	23	6482.77	0.833333
5		Night	683	108	2	3	6482.1	B	L	Right	Transversing	Y	N	N	escape			on-bottom	108	2	24	6482.8	0.7
5		Night	684	108	4	1	6484.03	B	R	Left	Up	Y	N	N	caught			on-bottom	108	5	1	6485.03	1
5		Night	685	108	4	11	6484.37	B	R	Left	Up	Y	N	N	caught			on-bottom	108	5	10	6485.33	0.966667
5		Night	686	108	4	2	6484.07	B	L	Away	Up	Y	N	N	caught			on-bottom	108	5	10	6485.33	1.26667
5		Night	687	108	4	27	6484.9	B	L	Toward	Up	N	N	N	caught			on-bottom	108	5	10	6485.33	0.433333
5		Night	688	108	4	15	6484.5	B	R	Away	Against	Y	N	Y	caught			on-bottom	108	5	0	6485	0.5
5		Night	689	108	6	15	6486.5	B	R	Toward	Against	N	N	N	escape			on-bottom	108	6	24	6486.8	0.3
5		Night	690	108	7	18	6487.6	T	R	Toward	Against	N	N	N	caught			on-bottom	108	8	5	6488.17	0.566667
5		Night	691	108	9	10	6489.33	T	L	Toward	NS	N	N	N	caught			on-bottom	108	10	20	6490.67	1.33333
5		Night	692	108	10	19	6490.63	B	L	Away	Up	Y	N	N	unknown			on-bottom	108	11	14	6491.47	0.833333
5		Night	693	108	11	20	6491.67	B	L	Right	Up	N	N	N	caught			on-bottom	108	12	12	6492.4	0.733333
5		Night	694	108	11	21	6491.7	B	L	Away	Transversing	Y	N	Y	escape			on-bottom	108	12	5	6492.17	0.466667
5		Night	695	108	14	3	6494.1	T	L	Toward	Against	N	N	N	caught			on-bottom	108	14	26	6494.87	0.766667
5		Night	696	108	15	13	6495.43	B	L	Away	Up	Y	N	N	caught			on-bottom	108	16	12	6496.4	0.966667
5		Night	697	108	17	8	6497.27	T	L	Right	NS	N	N	N	caught			on-bottom	108	18	16	6498.53	1.26667
5		Night	698	108	21	3	6501.1	B	L	Toward	Up	Y	N	N	escape			on-bottom	108	24	4	6504.13	3.03333	Fish rises up and then turn to escape through the mesh
5		Night	699	108	27	17	6507.57	B	L	Right	Transversing	N	N	N	escape			off-bottom	108	28	8	6508.27	0.7
5		Night	700	109	25	25	6565.83	T	L	Toward	Against	N	N	N	caught			off-bottom	109	27	0	6567	1.16667
5		Night	701	109	26	17	6566.57	T	L	Away	Against	Y	N	N	caught			off-bottom	109	27	5	6567.17	0.6	Like white hake
5		Night	702	109	27	29	6567.97	B	L	Toward	Up	N	N	N	caught			off-bottom	109	28	11	6568.37	0.4
5		Night	703	109	32	7	6572.23	B	L	Away	Up	Y	N	N	caught			off-bottom	109	33	21	6573.7	1.46667
5		Night	704	109	42	9	6582.3	T	L	Toward	NS	N	N	N	caught			off-bottom	109	43	4	6583.13	0.833333
5		Night	705	109	56	4	6596.13	T	L	Away	NS	N	N	N	caught			off-bottom	109	58	20	6598.67	2.53333
5		Night	706	109	58	13	6598.43	B	R	Right	Up	Y	N	N	caught			off-bottom	109	59	2	6599.07	0.633333
5		Night	707	110	2	5	6602.17	B	L	Right	Up	N	N	N	caught			on-bottom	110	3	5	6603.17	1
5		Night	708	110	3	12	6603.4	B	R	Left	Against	Y	N	N	escape			on-bottom	110	4	0	6604	0.6
5		Night	709	110	3	29	6603.97	B	L	Right	Up	N	N	N	caught			on-bottom	110	4	20	6604.67	0.7
5		Night	710	110	9	2	6609.07	B	L	Right	Against	Y	N	Y	escape			on-bottom	110	9	27	6609.9	0.833333	Fish eratically near footear, touch roller and escape
7	19.04.2021	Day	711	17	12	5	1032.17	T	L	Toward	NS	N	N	N	caught			on-bottom	17	13	2	1033.07	0.9
7		Day	712	24	18	16	1458.53	B	L	Away	With	N	N	N	escape			off-bottom	24	21	8	1461.27	2.73333
7		Day	713	24	23	23	1463.77	B	R	Left	Transversing	Y	N	Y	escape			on-bottom	24	24	27	1464.9	1.13333	Fish eratically near footear, touch roller and escape
7		Day	714	24	29	3	1469.1	B	R	Left	Transversing	N	N	N	escape			on-bottom	24	30	1	1470.03	0.933333
7		Day	715	24	28	18	1468.6	B	L	Away	Transversing	Y	N	Y	escape			on-bottom	24	30	5	1470.17	1.56667	Fish eratically near footear, touch roller and escape
7		Day	716	24	33	13	1473.43	B	L	Away	Up	Y	N	N	caught			on-bottom	24	34	23	1474.77	1.33333
7		Day	717	24	34	4	1474.13	B	L	Toward	Against	N	N	N	escape			on-bottom	24	34	23	1474.77	0.633333
7		Day	718	24	37	7	1477.23	B	R	Left	Transversing	N	N	N	escape			on-bottom	24	37	21	1477.7	0.466667
7		Day	719	24	39	7	1479.23	B	L	Away	NS	N	N	N	escape			on-bottom	24	39	29	1479.97	0.733333
7		Day	720	24	41	26	1481.87	B	L	Away	Up	Y	N	N	caught			on-bottom	24	44	21	1484.7	2.83333
7		Day	721	24	43	24	1483.8	B	L	Away	With	Y	N	Y	escape			on-bottom	24	44	15	1484.5	0.7
7		Day	722	24	46	26	1486.87	B	R	Left	Transversing	Y	N	N	escape			on-bottom	24	47	20	1487.67	0.8
7		Day	723	24	47	13	1487.43	B	L	Away	With	Y	N	N	unknown			on-bottom	24	49	10	1489.33	1.9
7		Day	724	24	50	1	1490.03	B	L	Away	Transversing	N	N	Y	escape			on-bottom	24	50	28	1490.93	0.9
7		Day	725	24	57	10	1497.33	B	L	Right	NS	N	N	N	escape			on-bottom	24	57	29	1497.97	0.633333
7		Day	726	25	5	7	1505.23	B	R	Left	Transversing	N	N	N	unknown			on-bottom	25	5	24	1505.8	0.566667
7		Day	727	25	6	14	1506.47	T	L	Right	Against	N	N	N	caught			on-bottom	25	7	5	1507.17	0.7
7		Day	728	45	16	24	2716.8	B	R	Left	Up	Y	N	Y	caught			on-bottom	45	17	20	2717.67	0.866667
7		Day	729	45	18	9	2718.3	B	R	Left	Against	Y	N	N	escape			on-bottom	45	18	19	2718.63	0.333333
7		Day	730	45	25	6	2725.2	B	L	Away	Transversing	Y	N	N	escape			on-bottom	45	25	25	2725.83	0.633333
7		Day	731	45	29	8	2729.27	T	L	Right	NS	N	N	N	caught			on-bottom	45	30	25	2730.83	1.56667
7		Day	732	45	34	27	2734.9	B	R	Toward	Up	N	N	N	caught			on-bottom	45	35	10	2735.33	0.433333
7		Day	733	45	35	18	2735.6	B	L	Away	Up	Y	N	Y	caught			on-bottom	45	36	18	2736.6	1	Fish touch the disc before rising up to enter the trawl
7		Day	734	45	36	17	2736.57	B	L	Away	Up	Y	N	N	caught			on-bottom	45	38	3	2738.1	1.53333
7		Day	735	45	46	17	2746.57	B	L	Away	Up	N	N	N	caught			on-bottom	45	48	24	2748.8	2.23333
7		Day	736	45	47	15	2747.5	B	L	Right	Against	Y	N	Y	escape			off-bottom	45	48	7	2748.23	0.733333	Fish swim away, turn to touch the disc before escape between discs
7		Day	737	45	48	19	2748.63	B	L	Right	Up	N	N	N	caught			off-bottom	45	49	5	2749.17	0.533333
7		Day	738	56	24	3	3384.1	B	L	Toward	NS	N	N	N	escape			off-bottom	56	25	7	3385.23	1.13333
7		Day	739	57	1	29	3421.97	T	L	Toward	NS	N	N	N	caught			off-bottom	57	2	26	3422.87	0.9
7		Day	740	59	46	3	3586.1	B	L	Right	Up	N	N	N	caught			on-bottom	59	46	25	3586.83	0.733333
7		Day	741	64	21	4	3861.13	T	R	Left	Up	Y	N	N	caught			off-bottom	64	22	2	3862.07	0.933333	Fish goes down, and turn to rise up and captured
7		Day	742	64	52	7	3892.23	T	R	Toward	Down	N	N	N	escape			off-bottom	64	52	22	3892.73	0.5	At that time, the one of red lights is turn off and changed to the white light.
8	19.04.2021	Day	743	23	33	26	1413.87	T	L	Away	Against	Y	N	N	caught			off-bottom	23	34	27	1414.9	1.03333
8		Day	744	24	23	9	1463.3	B	L	Away	Up	Y	N	N	caught			off-bottom	24	26	13	1466.43	3.13333
8		Day	745	26	34	6	1594.2	T	L	Toward	NS	N	N	N	caught			off-bottom	26	36	6	1596.2	2
8		Day	746	27	50	1	1670.03	T	R	Toward	NS	Y	N	N	caught			off-bottom	27	51	5	1671.17	1.13333
8		Day	747	27	53	2	1673.07	T	L	Toward	Against	Y	N	N	caught			off-bottom	27	53	29	1673.97	0.9
8		Day	748	27	53	3	1673.1	T	R	Toward	Against	Y	N	N	caught			off-bottom	27	54	7	1674.23	1.13333
8		Day	749	28	0	6	1680.2	T	R	Toward	NS	N	N	N	caught			off-bottom	28	1	13	1681.43	1.23333
8		Day	750	28	9	10	1689.33	B	L	Right	Up	Y	N	N	caught			off-bottom	28	10	12	1690.4	1.06667	Fish rises up and transverse to the right and captured
8		Day	751	29	3	2	1743.07	B	L	Toward	NS	N	N	N	escape			off-bottom	29	4	6	1744.2	1.13333
8		Day	752	29	13	29	1753.97	B	L	Right	With	Y	N	Y	caught			off-bottom	29	15	1	1755.03	1.06667	Fish slight touch the fishing line
8		Day	753	42	24	11	2544.37	T	L	Toward	Against	N	N	N	caught			off-bottom	42	25	20	2545.67	1.3
8		Day	754	46	52	8	2812.27	B	L	Toward	Up	Y	N	N	caught			off-bottom	46	53	14	2813.47	1.2
8		Day	755	65	53	11	3953.37	T	L	Away	Against	N	N	N	caught			off-bottom	65	54	6	3954.2	0.833333
8		Day	756	66	48	20	4008.67	T	L	Away	Down	Y	N	N	escape			off-bottom	66	49	24	4009.8	1.13333
8		Day	757	67	6	0	4026	T	L	Toward	Against	N	N	N	caught			off-bottom	67	6	27	4026.9	0.9
8		Day	758	67	23	0	4043	T	L	Toward	Down	Y	N	N	escape			off-bottom	67	23	29	4043.97	0.966667
8		Day	759	69	46	16	4186.53	T	L	Toward	Down	N	N	N	escape			off-bottom	69	48	15	4188.5	1.96667
8		Day	760	79	59	1	4799.03	T	L	Toward	Down	Y	N	N	escape			off-bottom	80	1	2	4801.07	2.03333	Fish drift toward the trawl until close to the fishing line, turn to the swim down and escaped
8		Day	761	83	51	14	5031.47	T	L	Away	NS	N	N	N	caught			off-bottom	83	53	0	5033	1.53333
8		Day	762	88	44	13	5324.43	T	L	Toward	Down	Y	N	N	escape			off-bottom	88	45	18	5325.6	1.16667
8		Day	763	90	5	13	5405.43	B	L	Away	With	N	N	N	escape			off-bottom	90	7	3	5407.1	1.66667
8		Day	764	90	18	16	5418.53	B	R	Left	Transversing	N	N	N	escape			on-bottom	90	19	1	5419.03	0.5	Fish transverses to the left
8		Day	765	90	19	18	5419.6	B	L	Away	With	Y	N	N	unknown			on-bottom	90	21	27	5421.9	2.3
8		Day	766	90	21	21	5421.7	B	R	Left	Transversing	Y	N	N	escape			on-bottom	90	22	29	5422.97	1.26667	Fish transverses to the left, turn to escape
8		Day	767	95	59	4	5759.13	T	L	Toward	Down	Y	N	Y	escape			off-bottom	96	0	11	5760.37	1.23333
8		Day	768	96	30	24	5790.8	T	L	Toward	NS	N	N	N	caught			off-bottom	96	31	26	5791.87	1.06667
8		Day	769	103	15	9	6195.3	T	L	Right	Down	Y	N	N	escape			off-bottom	103	17	1	6197.03	1.73333
8		Day	770	104	26	4	6266.13	B	L	Toward	NS	N	N	N	escape			off-bottom	104	27	4	6267.13	1
8		Day	771	104	27	19	6267.63	T	L	Toward	NS	N	N	N	caught			off-bottom	104	28	21	6268.7	1.06667
8		Day	772	104	33	9	6273.3	B	L	Toward	Up	N	N	N	caught			off-bottom	104	34	13	6274.43	1.13333
8		Day	773	109	26	16	6566.53	T	L	Toward	Down	N	N	N	escape			off-bottom	109	28	13	6568.43	1.9
8		Day	774	112	48	18	6768.6	T	L	Away	With	N	N	N	caught			off-bottom	112	49	22	6769.73	1.13333
8		Day	775	113	8	2	6788.07	T	L	Toward	Down	N	N	N	escape			off-bottom	113	9	0	6789	0.933333
8		Day	776	115	21	18	6921.6	T	L	Toward	Down	N	N	N	escape			off-bottom	115	23	0	6923	1.4
8		Day	777	135	58	25	8158.83	T	R	Toward	Down	Y	N	N	escape			off-bottom	135	59	25	8159.83	1
8		Day	778	136	5	4	8165.13	T	R	Toward	Down	N	N	N	escape			off-bottom	136	6	1	8166.03	0.9
8		Day	779	143	23	29	8603.97	T	L	Toward	Against	Y	N	N	caught			off-bottom	143	25	15	8605.5	1.53333
8		Day	780	145	23	12	8723.4	T	L	Toward	NS	N	N	N	caught			off-bottom	145	24	26	8724.87	1.46667
8		Day	781	148	57	10	8937.33	T	L	Toward	Down	N	N	N	escape			off-bottom	148	58	26	8938.87	1.53333
8		Day	782	160	31	25	9631.83	T	L	Toward	NS	N	N	N	caught			off-bottom	160	32	25	9632.83	1
9	20.04.2021	Day	783	23	8	22	1388.73	T	L	Toward	NS	N	N	N	caught			off-bottom	23	10	15	1390.5	1.76667
9		Day	784	26	7	22	1567.73	B	R	Away	NS	N	N	N	escape			off-bottom	26	8	15	1568.5	0.766667
9		Day	785	26	18	4	1578.13	B	R	Away	NS	N	N	N	escape			on-bottom	26	18	29	1578.97	0.833333
9		Day	786	16	26	13	986.433	B	R	Away	With	Y	N	N	escape			on-bottom	16	27	25	987.833	1.4
9		Day	787	26	32	16	1592.53	B	L	Right	Against	N	N	N	escape			on-bottom	26	33	7	1593.23	0.7
9		Day	788	27	2	15	1622.5	B	L	Away	With	Y	N	Y	escape			on-bottom	27	3	25	1623.83	1.33333
9		Day	789	27	19	13	1639.43	B	R	Away	With	N	N	Y	escape			on-bottom	27	22	24	1642.8	3.36667
9		Day	790	27	29	9	1649.3	B	L	Right	Transversing	Y	N	N	escape			on-bottom	27	29	29	1649.97	0.666667
9		Day	791	27	43	10	1663.33	T	R	Toward	Against	N	N	N	caught			off-bottom	27	44	29	1664.97	1.63333
9		Day	792	27	43	29	1663.97	B	R	Right	NS	N	N	N	escape			off-bottom	27	45	0	1665	1.03333
9		Day	793	27	51	12	1671.4	B	R	Right	NS	N	N	N	escape			on-bottom	27	52	17	1672.57	1.16667
9		Day	794	27	55	22	1675.73	T	R	Toward	Down	N	N	N	escape			on-bottom	27	56	15	1676.5	0.766667
9		Day	795	28	6	18	1686.6	B	R	Left	Transversing	Y	N	Y	escape			on-bottom	28	9	20	1689.67	3.06667	Fish transverse to the left, then turn to transverse to the right back, and turn back again
9		Day	796	28	17	4	1697.13	B	R	Away	NS	Y	N	Y	escape			on-bottom	28	18	6	1698.2	1.06667
9		Day	797	29	16	0	1756	T	L	Toward	Down	Y	N	N	escape			off-bottom	29	17	21	1757.7	1.7
9		Day	798	29	33	0	1773	T	L	Toward	Down	Y	N	Y	escape			off-bottom	29	34	3	1774.1	1.1
9		Day	799	29	55	17	1795.57	B	L	Toward	NS	Y	N	N	escape			on-bottom	29	56	28	1796.93	1.36667
9		Day	800	30	2	11	1802.37	B	L	Away	With	N	N	Y	escape			on-bottom	30	5	6	1805.2	2.83333
9		Day	801	30	11	6	1811.2	B	L	Away	With	Y	N	N	escape			on-bottom	30	12	9	1812.3	1.1
9		Day	802	30	12	15	1812.5	B	L	Away	With	Y	N	Y	escape			on-bottom	30	15	17	1815.57	3.06667
9		Day	803	30	13	12	1813.4	T	R	Toward	Down	Y	N	N	escape			on-bottom	30	15	4	1815.13	1.73333
9		Day	804	30	13	12	1813.4	B	R	Left	NS	N	N	N	escape			on-bottom	30	14	12	1814.4	1
9		Day	805	30	14	19	1814.63	B	L	Right	Transversing	N	N	N	escape			on-bottom	30	15	15	1815.5	0.866667
9		Day	806	30	16	25	1816.83	B	L	Away	With	Y	N	N	escape			on-bottom	30	17	15	1817.5	0.666667
9		Day	807	30	43	11	1843.37	B	R	Left	NS	N	N	N	escape			on-bottom	30	44	11	1844.37	1
9		Day	808	31	12	13	1872.43	B	R	Left	NS	Y	N	N	escape			on-bottom	31	13	16	1873.53	1.1
9		Day	809	31	16	13	1876.43	B	R	Left	NS	N	N	N	escape			on-bottom	31	17	22	1877.73	1.3
9		Day	810	31	16	27	1876.9	B	R	Left	NS	N	N	N	escape			on-bottom	31	17	26	1877.87	0.966667
9		Day	811	39	44	23	2384.77	T	L	Toward	Down	N	N	N	escape			off-bottom	39	45	24	2385.8	1.03333
9		Day	812	41	21	18	2481.6	T	R	Toward	Against	Y	N	N	caught			off-bottom	41	22	16	2482.53	0.933333
9		Day	813	44	2	1	2642.03	B	L	Right	Transversing	Y	N	N	escape			on-bottom	44	2	21	2642.7	0.666667
9		Day	814	45	13	7	2713.23	B	L	Away	Up	N	N	N	caught			off-bottom	45	14	10	2714.33	1.1
9		Day	815	46	38	24	2798.8	B	R	Left	Transversing	Y	N	N	unknown			on-bottom	46	39	28	2799.93	1.13333
9		Day	816	46	37	26	2797.87	B	L	Right	Transversing	Y	N	Y	escape			on-bottom	46	39	10	2799.33	1.46667
9		Day	817	46	42	21	2802.7	B	R	Left	Up	Y	N	Y	unknown			on-bottom	46	44	8	2804.27	1.56667
9		Day	818	46	45	21	2805.7	B	L	Away	Up	N	N	N	caught			on-bottom	46	46	22	2806.73	1.03333
9		Day	819	46	46	0	2806	B	R	Toward	Against	N	N	Y	escape			on-bottom	46	46	16	2806.53	0.533333
9		Day	820	46	47	17	2807.57	B	R	Toward	Up	Y	N	Y	unknown			on-bottom	46	48	29	2808.97	1.4
9		Day	821	46	51	24	2811.8	B	L	Away	Up	Y	N	N	caught			on-bottom	46	52	14	2812.47	0.666667
9		Day	822	48	20	22	2900.73	B	R	Right	NS	N	N	Y	escape			on-bottom	48	21	25	2901.83	1.1
9		Day	823	50	31	39	3032.3	B	L	Away	With	Y	N	Y	escape			on-bottom	50	32	21	3032.7	0.4
9		Day	824	50	36	7	3036.23	B	L	Right	Transversing	N	N	N	escape			on-bottom	50	36	22	3036.73	0.5
9		Day	825	50	43	5	3043.17	B	R	Left	NS	N	N	N	escape			on-bottom	50	44	4	3044.13	0.966667
9		Day	826	51	2	16	3062.53	T	L	Toward	Down	N	N	N	escape			on-bottom	51	3	15	3063.5	0.966667
9		Day	827	52	20	12	3140.4	B	L	Away	Up	Y	N	N	caught			off-bottom	52	24	4	3144.13	3.73333
9		Day	828	53	4	14	3184.47	B	R	Away	With	N	N	N	unknown			on-bottom	53	5	2	3185.07	0.6
9		Day	829	54	7	19	3247.63	B	R	Away	NS	N	N	N	escape			on-bottom	54	8	28	3248.93	1.3
9		Day	830	54	16	22	3256.73	B	L	Away	NS	N	N	N	escape			on-bottom	54	17	28	3257.93	1.2	Fish is on sea floor, drifts and escapes under the roller
9		Day	831	54	29	22	3269.73	B	R	Toward	NS	N	N	N	escape			on-bottom	54	30	28	3270.93	1.2
9		Day	832	54	46	19	3286.63	B	L	Right	Up	Y	N	N	caught			on-bottom	54	47	13	3287.43	0.8
9		Day	833	54	47	26	3287.87	B	R	Away	With	N	N	N	escape			on-bottom	54	49	8	3289.27	1.4
9		Day	834	54	56	0	3296	B	L	Toward	Up	N	N	N	caught			on-bottom	54	56	23	3296.77	0.766667
9		Day	835	55	1	5	3301.17	B	L	Away	Against	Y	N	Y	escape			on-bottom	55	2	4	3302.13	0.966667	Fish eratically near footear, touch roller and escape
9		Day	836	55	10	22	3310.73	B	R	Left	NS	N	N	N	escape			on-bottom	55	11	14	3311.47	0.733333
9		Day	837	55	12	21	3312.7	B	L	Away	Up	N	N	N	caught			on-bottom	55	14	5	3314.17	1.46667
9		Day	838	55	16	3	3316.1	B	R	Away	NS	N	N	Y	escape			on-bottom	55	16	29	3316.97	0.866667
9		Day	839	55	20	23	3320.77	B	L	Right	NS	N	N	N	escape			on-bottom	55	21	24	3321.8	1.03333
9		Day	840	55	28	14	3328.47	B	R	Left	Transversing	N	N	Y	escape			on-bottom	55	29	13	3329.43	0.966667
9		Day	841	55	30	16	3330.53	B	L	Away	With	N	N	N	escape			on-bottom	55	31	19	3331.63	1.1
9		Day	842	56	8	4	3368.13	B	L	Away	NS	N	N	N	escape			on-bottom	56	8	12	3368.4	0.266667
9		Day	843	56	10	0	3370	B	R	Away	With	N	N	Y	escape			on-bottom	56	13	3	3373.1	3.1
9		Day	844	56	13	0	3373	B	R	Left	Transversing	N	N	N	unknown			on-bottom	56	13	25	3373.83	0.833333
9		Day	845	56	27	9	3387.3	B	R	Left	With	Y	N	Y	escape			on-bottom	56	28	25	3388.83	1.53333	Fish eratically near footear, touch roller and escape
9		Day	846	56	32	18	3392.6	B	R	Right	Up	Y	N	Y	caught			on-bottom	56	33	18	3393.6	1
9		Day	847	56	36	23	3396.77	B	L	Right	Transversing	N	N	N	escape			on-bottom	56	37	12	3397.4	0.633333
9		Day	848	56	38	16	3398.53	B	L	Right	With	Y	N	Y	escape			on-bottom	56	41	26	3401.87	3.33333
9		Day	849	56	46	16	3406.53	B	L	Away	With	N	N	N	escape			on-bottom	56	48	10	3408.33	1.8
9		Day	850	56	47	16	3407.53	B	R	Left	NS	N	N	N	escape			on-bottom	56	48	13	3408.43	0.9
9		Day	851	56	54	11	3414.37	B	L	Away	Up	N	N	N	caught			on-bottom	56	56	0	3416	1.63333
9		Day	852	56	58	28	3418.93	B	R	Left	Transversing	Y	N	Y	escape			on-bottom	57	1	3	3421.1	2.16667
9		Day	853	57	8	29	3428.97	B	R	Away	NS	N	N	N	escape			on-bottom	57	10	13	3430.43	1.46667
9		Day	854	57	17	29	3437.97	B	R	Away	Up	N	N	N	caught			on-bottom	57	20	0	3440	2.03333
9		Day	855	60	33	24	3633.8	B	L	Away	Up	N	N	N	caught			off-bottom	60	34	15	3634.5	0.7
9		Day	856	64	38	23	3878.77	B	L	Away	Up	Y	N	N	caught			on-bottom	64	39	9	3879.3	0.533333
9		Day	857	64	39	20	3879.67	B	R	Away	With	Y	Y	Y	unknown			on-bottom	64	41	18	3881.6	1.93333
9		Day	858	64	46	19	3886.63	B	L	Toward	With	Y	N	Y	escape			on-bottom	64	48	22	3888.73	2.1	Fish eratically near footear, touch the disc and escape
9		Day	859	64	48	13	3888.43	B	R	Toward	Against	Y	N	N	escape			on-bottom	64	49	17	3889.57	1.13333
9		Day	860	65	13	24	3913.8	B	L	Right	With	Y	N	N	escape			on-bottom	65	16	23	3916.77	2.96667
9		Day	861	65	18	14	3918.47	B	L	Away	Up	Y	N	N	caught			on-bottom	65	21	5	3921.17	2.7
9		Day	862	65	21	19	3921.63	B	L	Away	With	N	N	N	escape			on-bottom	65	23	7	3923.23	1.6
9		Day	863	65	27	3	3927.1	B	R	Right	NS	N	N	N	escape			on-bottom	65	27	28	3927.93	0.833333
9		Day	864	65	28	20	3928.67	B	L	Away	NS	Y	N	N	escape			on-bottom	65	29	29	3929.97	1.3
9		Day	865	65	30	2	3930.07	B	L	Toward	With	Y	N	Y	escape			on-bottom	65	31	11	3931.37	1.3
9		Day	866	65	35	2	3935.07	B	L	Toward	Against	N	N	N	escape			on-bottom	65	35	19	3935.63	0.566667
9		Day	867	65	38	16	3938.53	B	L	Right	Transversing	N	N	Y	escape			on-bottom	65	39	17	3939.57	1.03333
9		Day	868	68	52	12	4132.4	B	R	Left	Transversing	Y	N	N	escape			on-bottom	68	52	27	4132.9	0.5
9		Day	869	69	26	9	4166.3	B	L	Away	With	Y	N	Y	escape			on-bottom	69	27	18	4167.6	1.3
9		Day	870	69	36	26	4176.87	B	L	Right	Up	Y	N	N	caught			on-bottom	69	37	24	4177.8	0.933333
9		Day	871	69	38	14	4178.47	B	R	Away	With	N	N	N	escape			on-bottom	69	39	29	4179.97	1.5
9		Day	872	69	53	28	4193.93	B	L	Away	Up	Y	N	Y	caught			on-bottom	69	55	11	4195.37	1.43333
9		Day	873	69	55	6	4195.2	B	R	Left	With	N	N	N	unknown			on-bottom	69	56	9	4196.3	1.1
9		Day	874	70	4	10	4204.33	B	R	Toward	Against	N	N	N	escape			on-bottom	70	4	20	4204.67	0.333333
9		Day	875	70	7	13	4207.43	B	R	Left	Against	Y	N	Y	escape			on-bottom	70	8	20	4208.67	1.23333	Fish eratically near footear, touch the disc and escape
9		Day	876	70	11	6	4211.2	B	R	Left	NS	N	N	N	escape			on-bottom	70	12	22	4212.73	1.53333	Fish transverse to the left and then turn back to the right and escape
9		Day	877	70	12	16	4212.53	B	R	Toward	Against	N	N	N	escape			on-bottom	70	13	7	4213.23	0.7
9		Day	878	80	15	16	4815.53	B	L	Away	Up	Y	N	N	caught			on-bottom	80	16	16	4816.53	1
9		Day	879	80	21	14	4821.47	B	R	Left	Transversing	N	N	N	escape			on-bottom	80	22	5	4822.17	0.7
9		Day	880	80	31	24	4831.8	B	R	Away	NS	N	N	N	escape			on-bottom	80	32	29	4832.97	1.16667
9		Day	881	82	2	16	4922.53	B	R	Left	Transversing	N	N	N	escape			on-bottom	82	3	3	4923.1	0.566667
9		Day	882	82	7	25	4927.83	B	L	Right	Transversing	Y	N	Y	escape			on-bottom	82	8	17	4928.57	0.733333
9		Day	883	82	10	29	4930.97	B	L	Right	NS	N	N	N	escape			on-bottom	82	12	6	4932.2	1.23333
9		Day	884	82	25	26	4945.87	B	L	Toward	NS	N	N	Y	escape			on-bottom	82	27	5	4947.17	1.3
9		Day	885	82	32	7	4952.23	B	R	Right	NS	N	N	N	escape			on-bottom	82	33	8	4953.27	1.03333
9		Day	886	82	38	2	4958.07	B	L	Right	NS	N	N	N	escape			on-bottom	82	38	28	4958.93	0.866667
9		Day	887	82	43	23	4963.77	B	L	Away	NS	N	N	N	escape			on-bottom	82	44	22	4964.73	0.966667
9		Day	888	82	46	22	4966.73	B	L	Away	Against	N	N	N	escape			on-bottom	82	48	7	4968.23	1.5
9		Day	889	82	54	0	4974	B	L	Right	Against	Y	N	Y	escape			on-bottom	82	55	22	4975.73	1.73333
9		Day	890	86	29	17	5189.57	B	L	Away	NS	N	N	N	escape			on-bottom	86	30	18	5190.6	1.03333
9		Day	891	86	35	15	5195.5	B	L	Right	Transversing	Y	N	N	escape			on-bottom	86	36	5	5196.17	0.666667
9		Day	892	86	44	22	5204.73	B	R	Right	NS	N	N	N	escape			on-bottom	86	45	17	5205.57	0.833333
9		Day	893	87	49	10	5269.33	B	R	Right	NS	N	N	N	escape			on-bottom	87	50	8	5270.27	0.933333
9		Day	894	87	58	3	5278.1	B	L	Away	Up	Y	N	Y	caught			on-bottom	87	59	29	5279.97	1.86667
9		Day	895	88	3	12	5283.4	B	L	Right	Transversing	N	N	N	escape			on-bottom	88	4	15	5284.5	1.1
9		Day	896	88	5	21	5285.7	B	R	Left	Up	N	N	N	caught			on-bottom	88	6	8	5286.27	0.566667
9		Day	897	88	11	1	5291.03	B	R	Left	Transversing	Y	N	Y	escape			on-bottom	88	11	23	5291.77	0.733333	Fish transverse along the fishing line to the left and then turn to escape between discs
9		Day	898	88	29	5	5309.17	B	R	Away	Up	Y	N	N	caught			on-bottom	88	30	20	5310.67	1.5
9		Day	899	88	41	23	5321.77	B	L	Right	Up	N	N	N	caught			on-bottom	88	42	14	5322.47	0.7
9		Day	900	95	4	29	5704.97	B	R	Left	Transversing	N	N	N	escape			on-bottom	95	5	17	5705.57	0.6
9		Day	901	95	20	11	5720.37	B	L	Away	Up	N	N	N	caught			on-bottom	95	20	28	5720.93	0.566667
9		Day	902	95	26	18	5726.6	B	L	Right	Transversing	Y	N	Y	escape			on-bottom	95	27	10	5727.33	0.733333
9		Day	903	117	54	12	7074.4	B	L	Away	Up	Y	Y	N	caught			off-bottom	117	55	22	7075.73	1.33333	Fish slightly touch the fishing line
9		Day	904	143	57	17	8637.57	T	L	Toward	Down	N	N	N	escape			off-bottom	143	58	6	8638.2	0.633333
9		Day	905	153	19	23	9199.77	T	R	Toward	Down	Y	N	N	escape			off-bottom	153	21	11	9201.37	1.6
9		Day	906	154	7	17	9247.57	T	L	Away	NS	N	N	N	caught			off-bottom	154	9	17	9249.57	2
9		Day	907	176	31	18	10591.6	B	L	Away	Up	Y	N	N	caught			on-bottom	176	33	0	10593	1.4
9		Day	908	176	36	4	10596.1	B	L	Away	Up	N	N	N	caught			on-bottom	176	38	9	10598.3	2.16667
9		Day	909	176	55	13	10615.4	B	L	Right	Transversing	N	N	N	escape			on-bottom	176	56	16	10616.5	1.1
9		Day	910	177	5	9	10625.3	B	L	Away	Up	N	N	N	caught			on-bottom	177	6	20	10626.7	1.36667
9		Day	911	177	13	1	10633	B	L	Toward	Up	N	N	N	caught			on-bottom	177	13	15	10633.5	0.466667
9		Day	912	177	17	9	10637.3	T	R	Left	Against	N	N	N	caught			on-bottom	177	17	23	10637.8	0.466667
9		Day	913	177	24	22	10644.7	B	R	Away	Against	Y	N	Y	escape			on-bottom	177	26	9	10646.3	1.56667
9		Day	914	177	31	11	10651.4	B	L	Right	Transversing	N	N	N	escape			on-bottom	177	32	0	10652	0.633333
9		Day	915	177	37	6	10657.2	B	R	Left	Up	Y	N	N	unknown			on-bottom	177	39	15	10659.5	2.3
9		Day	916	177	50	5	10670.2	B	R	Left	With	Y	N	Y	escape			on-bottom	177	51	3	10671.1	0.933333	Fish tounch the disc, eratically swims and escapes
9		Day	917	177	56	23	10676.8	B	R	Away	Up	N	N	N	caught			on-bottom	177	59	7	10679.2	2.46667
9		Day	918	178	21	21	10701.7	B	R	Left	Transversing	Y	N	N	escape			on-bottom	178	22	8	10702.3	0.566667	At 184:36:29 the light turn to the white light
11	20.04.2021	Night	919	22	39	29	1359.97	T	L	Left	Against	Y	N	Y	caught			off-bottom	22	40	26	1360.87	0.9	Fish goes down and up to touch the fishing line slightly before entering the trawl
11		Night	920	23	7	3	1387.1	T	L	Right	Down	Y	N	N	escape			off-bottom	23	8	13	1388.43	1.33333
11		Night	921	59	21	29	3561.97	T	L	Toward	NS	N	N	N	caught			off-bottom	59	23	1	3563.03	1.06667
11		Night	922	62	43	4	3763.13	T	L	Toward	NS	Y	N	N	caught			off-bottom	62	44	7	3764.23	1.1	At 64:22:5: the position of camera changed mostly under the footgear and back to normal at 65:56:11
11		Night	923	103	5	12	6185.4	B	R	Away	NS	N	N	Y	escape			on-bottom	103	7	23	6187.77	2.36667
11		Night	924	103	8	14	6188.47	B	L	Away	NS	N	N	N	escape			on-bottom	103	10	2	6190.07	1.6
11		Night	925	103	17	25	6197.83	B	L	Away	Up	N	N	N	caught			on-bottom	103	19	16	6199.53	1.7
11		Night	926	103	25	10	6205.33	B	R	Away	With	N	N	Y	escape			on-bottom	103	27	11	6207.37	2.03333
11		Night	927	103	31	14	6211.47	T	L	Away	Down	Y	N	N	escape			off-bottom	103	34	6	6214.2	2.73333
11		Night	928	103	51	0	6231	B	L	Away	Against	Y	N	Y	escape			on-bottom	103	52	23	6232.77	1.76667
11		Night	929	103	52	24	6232.8	B	L	Right	NS	Y	N	Y	unknown			on-bottom	103	54	10	6234.33	1.53333
11		Night	930	103	52	25	6232.83	B	R	Away	NS	N	N	N	escape			on-bottom	103	53	15	6233.5	0.666667
11		Night	931	104	1	8	6241.27	B	L	Right	NS	N	N	N	escape			on-bottom	104	1	28	6241.93	0.666667
11		Night	932	105	59	4	6359.13	B	L	Right	Against	N	N	N	escape			off-bottom	105	59	25	6359.83	0.7
11		Night	933	106	3	28	6363.93	B	R	Away	NS	N	N	N	escape			off-bottom	106	4	26	6364.87	0.933333
11		Night	934	106	3	28	6363.93	B	R	Toward	NS	Y	N	Y	escape			off-bottom	106	5	3	6365.1	1.16667
11		Night	935	106	11	5	6371.17	B	R	Right	NS	N	N	N	escape			on-bottom	106	12	7	6372.23	1.06667
11		Night	936	106	11	24	6371.8	B	R	Away	NS	N	N	N	escape			on-bottom	106	12	24	6372.8	1
11		Night	937	106	15	28	6375.93	B	L	Away	Transversing	Y	N	N	escape			on-bottom	106	16	26	6376.87	0.933333
11		Night	938	107	25	3	6445.1	T	L	Right	Down	Y	N	N	escape			off-bottom	107	27	5	6447.17	2.06667
12	21.04.2021	Day	939	42	40	13	2560.43	B	L	Toward	NS	N	N	N	escape			off-bottom	42	41	8	2561.27	0.833333
12		Day	940	42	44	2	2564.07	T	R	Toward	Against	Y	N	N	caught			off-bottom	42	46	1	2566.03	1.96667
12		Day	941	66	58	27	4018.9	B	L	Away	Up	N	N	N	escape			on-bottom	67	0	27	4020.9	2
12		Day	942	67	20	5	4040.17	B	L	Away	With	Y	Y	N	escape			on-bottom	67	22	15	4042.5	2.33333	Fish swims up to touch the fishing line slightly, down again and escape
12		Day	943	73	43	13	4423.43	B	L	Away	With	N	N	N	escape			on-bottom	73	44	2	4424.07	0.633333
12		Day	944	94	24	18	5664.6	T	L	Toward	Down	Y	N	N	unknown			off-bottom	94	25	29	5665.97	1.36667
12		Day	945	104	25	7	6265.23	T	L	Toward	NS	N	N	N	caught			off-bottom	104	26	15	6266.5	1.26667	Fish drifts to the trawl without swimming
12		Day	946	105	13	25	6313.83	B	L	Toward	NS	Y	N	N	escape			off-bottom	105	15	17	6315.57	1.73333
12		Day	947	107	54	18	6474.6	B	R	Away	NS	Y	N	N	escape			off-bottom	107	56	27	6476.9	2.3
12		Day	948	108	7	11	6487.37	T	L	Toward	Down	N	N	N	escape			off-bottom	108	7	27	6487.9	0.533333
13	21.04.2021	Day	949	27	11	17	1631.57	B	R	Away	With	Y	N	N	escape			on-bottom	27	12	13	1632.43	0.866667
13		Day	950	27	16	17	1636.57	B	R	Left	With	Y	N	Y	escape			on-bottom	27	17	27	1637.9	1.33333
13		Day	951	27	27	12	1647.4	B	R	Toward	Against	N	N	Y	escape			on-bottom	27	27	25	1647.83	0.433333
13		Day	952	27	47	9	1667.3	B	L	Away	Up	Y	N	N	caught			on-bottom	27	49	9	1669.3	2
13		Day	953	28	26	5	1706.17	B	R	Away	NS	N	N	N	escape			off-bottom	28	27	4	1707.13	0.966667
13		Day	954	28	44	20	1724.67	B	R	Away	With	Y	N	Y	escape			off-bottom	28	45	27	1725.9	1.23333
13		Day	955	29	13	12	1753.4	T	L	Right	Against	N	N	N	caught			off-bottom	29	14	22	1754.73	1.33333
13		Day	956	34	32	25	2072.83	B	L	Away	Up	Y	N	N	caught			on-bottom	34	33	12	2073.4	0.566667
13		Day	957	34	36	29	2076.97	B	L	Away	With	Y	N	Y	escape			on-bottom	34	38	15	2078.5	1.53333
13		Day	958	34	44	24	2084.8	B	R	Left	Up	Y	N	N	caught			on-bottom	34	45	20	2085.67	0.866667
13		Day	959	34	45	13	2085.43	B	R	Away	With	Y	N	Y	escape			on-bottom	34	46	23	2086.77	1.33333
13		Day	960	34	51	5	2091.17	B	L	Right	With	Y	N	Y	escape			on-bottom	34	52	11	2092.37	1.2
13		Day	961	34	51	7	2091.23	B	R	Left	Against	Y	N	Y	escape			on-bottom	34	52	18	2092.6	1.36667
13		Day	962	34	53	28	2093.93	B	R	Away	NS	Y	N	N	escape			on-bottom	34	55	7	2095.23	1.3
13		Day	963	36	23	14	2183.47	B	L	Away	Transversing	Y	N	Y	escape			on-bottom	36	24	12	2184.4	0.933333
13		Day	964	36	27	6	2187.2	B	L	Right	With	Y	N	Y	escape			on-bottom	36	29	15	2189.5	2.3
13		Day	965	37	3	9	2223.3	B	R	Away	NS	N	N	N	escape			on-bottom	37	4	22	2224.73	1.43333
13		Day	966	37	6	16	2226.53	B	R	Right	NS	N	N	N	escape			on-bottom	37	7	12	2227.4	0.866667
13		Day	967	38	8	10	2288.33	B	R	Toward	NS	N	N	N	escape			on-bottom	38	9	6	2289.2	0.866667
13		Day	968	38	24	9	2304.3	B	R	Left	Up	N	N	N	caught			on-bottom	38	24	26	2304.87	0.566667
13		Day	969	38	25	4	2305.13	B	R	Left	Against	N	N	N	escape			on-bottom	38	25	17	2305.57	0.433333
13		Day	970	38	27	23	2307.77	B	R	Left	Against	N	N	N	escape			on-bottom	38	28	6	2308.2	0.433333
13		Day	971	38	30	29	2310.97	B	R	Left	With	N	N	N	unknown			on-bottom	38	31	24	2311.8	0.833333
13		Day	972	38	46	3	2326.1	B	R	Away	With	N	N	Y	escape			on-bottom	38	47	18	2327.6	1.5
13		Day	973	38	49	5	2329.17	B	R	Left	NS	Y	N	Y	escape			on-bottom	38	51	0	2331	1.83333
13		Day	974	39	29	12	2369.4	B	R	Away	Up	Y	N	N	caught			on-bottom	39	29	27	2369.9	0.5
13		Day	975	39	29	23	2369.77	B	L	Toward	Against	Y	N	N	escape			on-bottom	39	30	27	2370.9	1.13333
13		Day	976	39	32	1	2372.03	B	L	Away	With	Y	N	Y	escape			on-bottom	39	34	14	2374.47	2.43333
13		Day	977	39	44	18	2384.6	B	L	Away	With	Y	N	Y	escape			on-bottom	39	45	6	2385.2	0.6	Fish first seen close to the footgear, touch and swim away, then turn to the right and escape
13		Day	978	39	59	10	2399.33	B	L	Right	Transversing	N	N	N	escape			on-bottom	40	0	2	2400.07	0.733333	Fish is seen under and close to the footgear
13		Day	979	40	13	2	2413.07	T	L	Away	NS	Y	N	N	escape			on-bottom	40	15	3	2415.1	2.03333	Fish drift toward the trawl in slight right until close to the fishing line, turn to the swim against and enter the trawl
13		Day	980	40	19	24	2419.8	B	L	Right	NS	Y	N	N	escape			on-bottom	40	20	27	2420.9	1.1	Fish drift toward the trawl, once close to the footgear, erractically makes the turns and then escape
13		Day	981	40	40	29	2440.97	B	R	Toward	NS	N	N	N	escape			on-bottom	40	41	25	2441.83	0.866667
13		Day	982	40	51	15	2451.5	B	R	Toward	NS	N	N	N	escape			on-bottom	40	52	5	2452.17	0.666667
13		Day	983	41	0	28	2460.93	B	R	Toward	Against	Y	N	N	escape			on-bottom	41	1	28	2461.93	1
13		Day	984	41	8	11	2468.37	T	L	Right	Transversing	N	N	N	escape			on-bottom	41	9	5	2469.17	0.8	Fish transverse to the right at height of the fishing line
13		Day	985	41	11	28	2471.93	B	L	Right	Against	N	N	N	escape			on-bottom	41	12	12	2472.4	0.466667	Fish enter the trawl on the right
13		Day	986	41	20	26	2480.87	B	R	Left	NS	N	N	N	escape			on-bottom	41	21	25	2481.83	0.966667
13		Day	987	44	51	29	2691.97	B	R	Left	Against	Y	N	Y	escape			on-bottom	44	53	20	2693.67	1.7
13		Day	988	45	1	10	2701.33	B	L	Away	Up	Y	N	N	caught			on-bottom	45	1	28	2701.93	0.6
13		Day	989	48	10	0	2890	B	L	Away	With	Y	N	N	escape			off-bottom	48	11	9	2891.3	1.3
13		Day	990	48	20	1	2900.03	B	R	Toward	NS	N	N	N	escape			off-bottom	48	20	22	2900.73	0.7
13		Day	991	49	26	10	2966.33	T	L	Away	NS	Y	N	N	caught			off-bottom	49	28	6	2968.2	1.86667
13		Day	992	49	54	24	2994.8	B	R	Away	NS	N	N	N	escape			off-bottom	49	55	23	2995.77	0.966667
13		Day	993	51	8	12	3068.4	B	L	Toward	Up	N	N	N	caught			off-bottom	51	8	29	3068.97	0.566667
13		Day	994	51	50	16	3110.53	B	R	Left	NS	N	N	N	escape			off-bottom	51	51	16	3111.53	1
13		Day	995	61	35	16	3695.53	B	L	Away	Up	N	N	N	escape			on-bottom	61	37	28	3697.93	2.4
13		Day	996	61	42	25	3702.83	B	L	Right	Transversing	N	N	N	escape			on-bottom	61	44	1	3704.03	1.2
13		Day	997	61	47	19	3707.63	B	L	Away	With	N	N	Y	escape			on-bottom	61	48	8	3708.27	0.633333
13		Day	998	69	26	15	4166.5	B	L	Toward	NS	N	N	N	escape			off-bottom	69	27	8	4167.27	0.766667
13		Day	999	70	39	3	4239.1	B	R	Toward	Against	Y	N	Y	escape			on-bottom	70	40	6	4240.2	1.1
13		Day	1000	70	47	12	4247.4	B	L	Away	NS	Y	N	N	escape			on-bottom	70	48	15	4248.5	1.1	Fish keeps on the sea floor until the footgear is closed, turn its head to escape
13		Day	1001	71	5	4	4265.13	B	R	Left	Transversing	Y	N	Y	escape			on-bottom	71	6	21	4266.7	1.56667	Fish first transverse to the left, touch the disc and turn back to the right and swim toward in a short distance and escape
13		Day	1002	71	15	27	4275.9	B	R	Away	NS	N	N	N	escape			on-bottom	71	17	6	4277.2	1.3
13		Day	1003	71	26	24	4286.8	B	R	Left	Transversing	N	N	N	unknown			on-bottom	71	27	14	4287.47	0.666667
13		Day	1004	71	41	27	4301.9	B	L	Toward	NS	N	N	N	escape			on-bottom	71	42	22	4302.73	0.833333
13		Day	1005	71	58	11	4318.37	B	R	Away	Up	Y	N	N	caught			on-bottom	72	1	12	4321.4	3.03333
13		Day	1006	72	25	22	4345.73	B	R	Left	NS	N	N	N	escape			on-bottom	72	26	13	4346.43	0.7
13		Day	1007	72	34	18	4354.6	B	R	Left	Transversing	N	N	Y	escape			on-bottom	72	35	2	4355.07	0.466667
13		Day	1008	72	48	27	4368.9	T	R	Left	Transversing	N	N	N	escape			on-bottom	72	49	14	4369.47	0.566667	Fish transverses from top of right to the left, down at the middle roller and escapes on the left
13		Day	1009	73	2	25	4382.83	B	L	Right	NS	N	N	Y	escape			on-bottom	73	3	20	4383.67	0.833333
13		Day	1010	73	16	12	4396.4	T	R	Left	Against	N	N	N	caught			on-bottom	73	16	27	4396.9	0.5	Fish swim toward the left to enter the trawl
13		Day	1011	75	32	1	4532.03	B	L	Right	With	Y	N	Y	unknown			on-bottom	75	33	15	4533.5	1.46667	Fish swims with the towing direction until being touch by the disc, turn to the left, swim far toward this way, thus unknown
13		Day	1012	75	34	21	4534.7	B	L	Away	Up	Y	N	N	caught			on-bottom	75	35	7	4535.23	0.533333
13		Day	1013	75	35	28	4535.93	B	R	Toward	Against	Y	N	Y	escape			on-bottom	75	36	17	4536.57	0.633333
13		Day	1014	75	36	17	4536.57	B	L	Away	Up	N	N	N	caught			on-bottom	75	38	0	4538	1.43333
13		Day	1015	75	46	0	4546	B	L	Away	Up	N	N	N	caught			on-bottom	75	47	3	4547.1	1.1
13		Day	1016	75	49	29	4549.97	B	R	Away	Up	Y	Y	N	caught			on-bottom	75	50	23	4550.77	0.8	Fish swims up, touch the fihsing line and turn toward the trawl and enter the trawl
13		Day	1017	76	10	15	4570.5	B	R	Left	Up	Y	N	N	caught			on-bottom	76	11	24	4571.8	1.3	Fish swims up with the head toward the towing direction, and then turn to enter the trawl
13		Day	1018	76	30	22	4590.73	B	R	Left	Transversing	Y	N	Y	escape			on-bottom	76	31	12	4591.4	0.666667
13		Day	1019	77	0	16	4620.53	B	L	Away	Up	N	N	N	caught			on-bottom	77	1	10	4621.33	0.8
13		Day	1020	82	57	18	4977.6	B	R	Right	With	Y	N	Y	unknown			on-bottom	82	59	18	4979.6	2	Fish drift and touch the disc and then swim away until disappears from the screen
13		Day	1021	83	9	7	4989.23	B	R	Left	Transversing	N	N	Y	escape			on-bottom	83	9	28	4989.93	0.7
13		Day	1022	83	10	25	4990.83	B	R	Left	Transversing	Y	N	Y	escape			on-bottom	83	11	18	4991.6	0.766667
13		Day	1023	83	16	4	4996.13	B	L	Away	Transversing	Y	N	N	escape			on-bottom	83	16	24	4996.8	0.666667
13		Day	1024	83	17	22	4997.73	B	L	Away	NS	Y	N	N	escape			on-bottom	83	19	5	4999.17	1.43333
13		Day	1025	83	27	27	5007.9	B	L	Away	Up	Y	N	N	caught			on-bottom	83	28	20	5008.67	0.766667	Fish turns and rises up and enter the trawl
13		Day	1026	83	32	0	5012	B	L	Right	Up	Y	N	N	caught			on-bottom	83	33	6	5013.2	1.2
13		Day	1027	83	45	4	5025.13	B	L	Right	Up	Y	N	Y	caught			on-bottom	83	46	6	5026.2	1.06667
13		Day	1028	83	46	28	5026.93	B	R	Away	With	Y	N	Y	escape			on-bottom	83	48	27	5028.9	1.96667	Fish erractically swims once the footgear approach
13		Day	1029	83	57	11	5037.37	T	R	Left	Transversing	N	N	N	unknown			on-bottom	83	58	15	5038.5	1.13333
13		Day	1030	90	17	12	5417.4	B	L	Right	NS	N	N	N	escape			on-bottom	90	18	14	5418.47	1.06667
13		Day	1031	90	18	10	5418.33	B	R	Left	NS	N	N	N	escape			on-bottom	90	19	17	5419.57	1.23333
13		Day	1032	90	20	15	5420.5	B	R	Left	Against	N	N	N	escape			on-bottom	90	21	3	5421.1	0.6
13		Day	1033	90	20	23	5420.77	B	L	Away	Up	Y	N	N	caught			on-bottom	90	22	8	5422.27	1.5
13		Day	1034	101	16	16	6076.53	B	R	Toward	Against	N	N	N	escape			on-bottom	101	17	5	6077.17	0.633333
13		Day	1035	101	26	18	6086.6	B	R	Left	Against	Y	N	N	escape			on-bottom	101	27	9	6087.3	0.7
13		Day	1036	103	48	17	6228.57	B	R	Toward	Against	Y	N	N	escape			on-bottom	103	49	16	6229.53	0.966667
13		Day	1037	103	50	11	6230.37	B	R	Left	Against	Y	N	Y	escape			on-bottom	103	50	26	6230.87	0.5
13		Day	1038	104	31	16	6271.53	B	L	Away	Up	Y	N	Y	caught			on-bottom	104	33	16	6273.53	2
13		Day	1039	104	34	29	6274.97	B	R	Toward	Against	N	N	N	escape			on-bottom	104	35	8	6275.27	0.3
13		Day	1040	104	37	29	6277.97	B	L	Right	Up	N	N	N	caught			on-bottom	104	38	12	6278.4	0.433333
13		Day	1041	104	44	18	6284.6	B	R	Away	With	N	N	N	escape			on-bottom	104	45	22	6285.73	1.13333
13		Day	1042	104	48	26	6288.87	B	L	Away	Up	N	N	N	escape			on-bottom	104	49	10	6289.33	0.466667
13		Day	1043	104	49	26	6289.87	B	L	Right	Up	Y	N	Y	caught			on-bottom	104	52	17	6292.57	2.7
13		Day	1044	104	55	5	6295.17	B	L	Away	Up	N	N	N	caught			on-bottom	104	55	21	6295.7	0.533333
13		Day	1045	106	16	13	6376.43	B	R	Left	Transversing	N	N	N	unknown			on-bottom	106	17	4	6377.13	0.7
13		Day	1046	106	16	15	6376.5	B	L	Away	Against	Y	N	N	escape			on-bottom	106	17	22	6377.73	1.23333
13		Day	1047	107	9	3	6429.1	B	L	Right	NS	N	N	N	escape			off-bottom	107	10	5	6430.17	1.06667
13		Day	1048	107	22	28	6442.93	B	L	Right	Against	N	N	N	escape			off-bottom	107	23	23	6443.77	0.833333
13		Day	1049	115	51	18	6951.6	B	R	Away	Against	Y	N	N	escape			on-bottom	115	53	7	6953.23	1.63333
13		Day	1050	117	19	2	7039.07	T	L	Away	With	Y	N	N	caught			off-bottom	117	20	13	7040.43	1.36667
13		Day	1051	120	11	18	7211.6	T	R	Toward	Against	N	N	N	caught			off-bottom	120	12	13	7212.43	0.833333
13		Day	1052	120	30	28	7230.93	B	L	Toward	Against	Y	N	N	escape			on-bottom	120	32	1	7232.03	1.1
13		Day	1053	120	40	12	7240.4	B	L	Away	Up	N	N	N	caught			on-bottom	120	41	12	7241.4	1
13		Day	1054	120	48	13	7248.43	B	R	Away	NS	N	N	N	escape			on-bottom	120	49	9	7249.3	0.866667
13		Day	1055	125	5	19	7505.63	B	R	Left	Transversing	N	N	N	escape			on-bottom	125	6	8	7506.27	0.633333
13		Day	1056	125	11	0	7511	B	R	Toward	Against	N	N	N	escape			on-bottom	125	11	22	7511.73	0.733333
13		Day	1057	125	16	20	7516.67	B	R	Left	Up	Y	N	Y	caught			on-bottom	125	17	24	7517.8	1.13333
13		Day	1058	125	23	14	7523.47	B	R	Left	Up	N	N	N	caught			on-bottom	125	23	25	7523.83	0.366667
13		Day	1059	125	29	11	7529.37	B	L	Away	Up	Y	N	N	caught			on-bottom	125	30	17	7530.57	1.2
13		Day	1060	125	33	22	7533.73	B	R	Left	NS	Y	N	Y	escape			on-bottom	125	35	16	7535.53	1.8
13		Day	1061	125	37	5	7537.17	B	R	Left	Against	N	N	N	escape			on-bottom	125	37	14	7537.47	0.3
13		Day	1062	126	27	17	7587.57	B	L	Away	Up	N	N	N	caught			on-bottom	126	28	10	7588.33	0.766667
13		Day	1063	126	29	5	7589.17	B	R	Toward	Against	N	N	Y	escape			on-bottom	126	29	24	7589.8	0.633333
13		Day	1064	126	29	16	7589.53	B	L	Right	Transversing	N	N	N	escape			on-bottom	126	30	17	7590.57	1.03333
13		Day	1065	126	31	27	7591.9	B	L	Away	Against	N	N	N	escape			on-bottom	126	32	14	7592.47	0.566667
13		Day	1066	126	41	9	7601.3	B	R	Toward	With	Y	N	N	escape			on-bottom	126	43	6	7603.2	1.9
13		Day	1067	127	0	24	7620.8	B	R	Away	With	Y	N	Y	escape			on-bottom	127	3	0	7623	2.2
13		Day	1068	127	5	16	7625.53	B	R	Away	With	Y	N	Y	escape			on-bottom	127	6	17	7626.57	1.03333
13		Day	1069	127	7	18	7627.6	B	L	Right	NS	N	N	N	escape			on-bottom	127	8	20	7628.67	1.06667
13		Day	1070	127	11	28	7631.93	B	L	Right	Against	Y	N	Y	escape			on-bottom	127	13	7	7633.23	1.3
13		Day	1071	127	14	27	7634.9	B	R	Right	With	N	Y	N	escape			on-bottom	127	15	29	7635.97	1.06667
13		Day	1072	127	18	19	7638.63	B	R	Left	Up	N	N	N	caught			on-bottom	127	19	1	7639.03	0.4
13		Day	1073	127	26	7	7646.23	B	R	Left	With	Y	N	N	caught			on-bottom	127	29	22	7649.73	3.5
13		Day	1074	127	32	18	7652.6	B	R	Left	Transversing	N	N	N	escape			on-bottom	127	33	13	7653.43	0.833333
13		Day	1075	127	35	14	7655.47	B	L	Right	Against	N	N	N	escape			off-bottom	127	35	25	7655.83	0.366667
13		Day	1076	127	38	12	7658.4	B	L	Toward	NS	N	N	N	escape			off-bottom	127	39	5	7659.17	0.766667
13		Day	1077	127	43	12	7663.4	B	L	Toward	Against	N	N	N	escape			on-bottom	127	44	3	7664.1	0.7
13		Day	1078	127	46	28	7666.93	B	R	Toward	NS	N	N	N	escape			on-bottom	127	47	26	7667.87	0.933333
13		Day	1079	127	48	24	7668.8	B	R	Toward	Against	N	N	N	escape			on-bottom	127	49	22	7669.73	0.933333
13		Day	1080	127	53	24	7673.8	B	R	Left	Against	N	N	N	escape			on-bottom	127	54	18	7674.6	0.8
13		Day	1081	127	58	6	7678.2	B	L	Right	Transversing	N	N	N	escape			on-bottom	127	59	8	7679.27	1.06667
13		Day	1082	127	57	25	7677.83	B	L	Away	Up	Y	N	N	caught			on-bottom	127	59	24	7679.8	1.96667
13		Day	1083	128	4	4	7684.13	B	L	Away	Against	Y	N	Y	unknown			on-bottom	128	5	18	7685.6	1.46667	Fish oriented with the towing direction and swim away until being the disc touch, fish swim away from the footgear and disappear
13		Day	1084	128	7	7	7687.23	B	L	Right	Against	Y	N	N	caught			on-bottom	128	8	12	7688.4	1.16667
13		Day	1085	128	9	7	7689.23	B	L	Away	NS	Y	N	N	caught			on-bottom	128	11	17	7691.57	2.33333
13		Day	1086	128	14	16	7694.53	B	R	Left	Against	N	N	N	escape			off-bottom	128	15	3	7695.1	0.566667
13		Day	1087	128	30	23	7710.77	B	R	Away	NS	N	N	N	escape			off-bottom	128	31	25	7711.83	1.06667
13		Day	1088	128	43	2	7723.07	B	R	Right	Up	Y	N	N	caught			off-bottom	128	44	13	7724.43	1.36667
13		Day	1089	128	43	16	7723.53	B	R	Left	Transversing	N	N	N	escape			off-bottom	128	44	10	7724.33	0.8
13		Day	1090	128	45	0	7725	B	R	Toward	Against	N	N	N	escape			on-bottom	128	45	17	7725.57	0.566667
13		Day	1091	132	6	28	7926.93	B	L	Right	NS	N	N	N	escape			on-bottom	132	8	12	7928.4	1.46667
13		Day	1092	132	5	17	7925.57	B	L	Away	Up	Y	N	Y	caught			on-bottom	132	8	12	7928.4	2.83333	Fish touch the disc and swim away, turn to rise up and enter the trawl
13		Day	1093	132	12	6	7932.2	B	R	Left	NS	N	N	N	escape			on-bottom	132	13	12	7933.4	1.2
13		Day	1094	132	18	11	7938.37	B	L	Away	Up	N	N	N	caught			on-bottom	132	19	6	7939.2	0.833333
13		Day	1095	132	21	6	7941.2	B	R	Right	Up	N	N	N	caught			on-bottom	132	21	23	7941.77	0.566667
13		Day	1096	132	22	6	7942.2	T	R	Toward	Against	N	N	N	caught			on-bottom	132	22	27	7942.9	0.7
13		Day	1097	132	26	29	7946.97	B	L	Away	Up	N	N	N	caught			on-bottom	132	27	16	7947.53	0.566667
13		Day	1098	132	35	8	7955.27	T	L	Right	Against	Y	N	N	caught			on-bottom	132	36	2	7956.07	0.8
13		Day	1099	132	41	9	7961.3	B	R	Right	Up	N	N	N	caught			on-bottom	132	42	2	7962.07	0.766667
13		Day	1100	136	15	1	8175.03	B	R	Away	NS	N	N	N	escape			on-bottom	136	15	24	8175.8	0.766667
13		Day	1101	136	20	21	8180.7	B	L	Right	Transversing	N	N	N	escape			on-bottom	136	21	15	8181.5	0.8
13		Day	1102	136	22	22	8182.73	B	R	Left	Transversing	N	N	N	escape			on-bottom	136	23	25	8183.83	1.1
13		Day	1103	136	41	18	8201.6	B	R	Left	Transversing	Y	N	N	escape			on-bottom	136	42	6	8202.2	0.6
13		Day	1104	136	44	27	8204.9	B	R	Left	Up	Y	N	Y	caught			on-bottom	136	46	8	8206.27	1.36667
13		Day	1105	136	51	21	8211.7	B	L	Right	Against	Y	N	N	escape			on-bottom	136	52	18	8212.6	0.9
13		Day	1106	136	51	24	8211.8	B	L	Toward	Up	N	N	N	caught			on-bottom	136	52	10	8212.33	0.533333
13		Day	1107	136	51	11	8211.37	B	L	Right	Up	Y	N	N	caught			on-bottom	136	52	10	8212.33	0.966667
13		Day	1108	136	56	2	8216.07	B	L	Right	Up	N	N	N	caught	R		on-bottom	136	57	5	8217.17	1.1
13		Day	1109	136	21	27	8181.9	B	L	Toward	Up	N	N	N	caught	C		on-bottom	136	22	9	8182.3	0.4
13		Day	1110	137	23	15	8243.5	B	R	Left	Against	N	N	Y	escape		L	on-bottom	137	23	31	8244.03	0.533333
13		Day	1111	137	26	17	8246.57	B	R	Toward	NS	N	N	N	escape		C	on-bottom	137	27	15	8247.5	0.933333
13		Day	1112	139	59	29	8399.97	T	R	Left	Transversing	N	N	N	caught	L		on-bottom	140	0	16	8400.53	0.566667
13		Day	1113	140	13	9	8413.3	B	L	Toward	Up	N	N	N	caught	C		on-bottom	140	13	20	8413.67	0.366667
13		Day	1114	140	32	25	8432.83	B	L	Toward	Up	N	N	N	caught	C		on-bottom	140	33	13	8433.43	0.6
13		Day	1115	140	33	15	8433.5	B	L	Away	Up	Y	N	N	caught	L		on-bottom	140	34	8	8434.27	0.766667
13		Day	1116	140	54	14	8454.47	B	R	Left	Up	Y	N	N	caught	C		on-bottom	140	55	9	8455.3	0.833333
13		Day	1117	140	55	3	8455.1	B	L	Away	With	Y	N	N	escape		C	on-bottom	140	56	13	8456.43	1.33333
13		Day	1118	140	57	3	8457.1	B	L	Toward	Against	N	N	N	escape		C	on-bottom	140	57	14	8457.47	0.366667
13		Day	1119	140	57	22	8457.73	B	L	Away	Up	Y	N	N	caught	C		on-bottom	141	0	8	8460.27	2.53333
13		Day	1120	141	8	28	8468.93	B	R	Left	Up	Y	N	Y	unknown			on-bottom	141	11	6	8471.2	2.26667
13		Day	1121	141	13	0	8473	B	R	Left	Transversing	N	N	N	escape		L	on-bottom	141	13	17	8473.57	0.566667
13		Day	1122	141	14	10	8474.33	B	L	Toward	Against	N	N	N	escape		C	on-bottom	141	14	21	8474.7	0.366667
13		Day	1123	141	15	0	8475	T	L	Away	With	N	N	N	caught	L		on-bottom	141	16	2	8476.07	1.06667
13		Day	1124	141	16	0	8476	B	R	Away	NS	N	N	N	escape		C	on-bottom	141	17	3	8477.1	1.1
13		Day	1125	144	54	25	8694.83	T	R	Toward	Against	Y	N	N	caught	C		on-bottom	144	55	8	8695.27	0.433333
13		Day	1126	144	55	1	8695.03	B	R	Left	Against	Y	N	N	caught	C		on-bottom	144	55	23	8695.77	0.733333	Fish swim from the right to the center, rises up and turn toward and tenter the trawl
13		Day	1127	144	58	11	8698.37	B	L	Toward	Up	Y	N	N	caught	C		on-bottom	144	58	26	8698.87	0.5
13		Day	1128	144	58	22	8698.73	B	R	Left	Up	Y	N	N	caught	C		on-bottom	144	59	2	8699.07	0.333333
13		Day	1129	151	42	3	9102.1	B	R	Toward	Against	N	N	N	escape		C	on-bottom	151	42	17	9102.57	0.466667
13		Day	1130	151	42	12	9102.4	B	R	Left	With	Y	N	N	unknown			on-bottom	151	43	21	9103.7	1.3
13		Day	1131	152	8	28	9128.93	B	R	Toward	Against	N	N	N	escape		C	on-bottom	152	9	10	9129.33	0.4
13		Day	1132	152	27	12	9147.4	B	L	Right	NS	N	N	Y	escape		C	on-bottom	152	28	16	9148.53	1.13333
13		Day	1133	152	31	14	9151.47	B	R	Away	Against	Y	N	N	caught	C		on-bottom	152	32	0	9152	0.533333
13		Day	1134	152	31	20	9151.67	B	L	Away	Up	Y	N	N	caught	C		on-bottom	152	32	18	9152.6	0.933333
13		Day	1135	156	42	5	9402.17	B	L	Right	Against	Y	N	Y	escape		C	on-bottom	156	43	7	9403.23	1.06667
13		Day	1136	156	43	23	9403.77	T	L	Away	With	Y	N	N	caught	L		on-bottom	156	46	11	9406.37	2.6	Fish swims away to keep their postion far the way from the trawl, once the trawl is closed, fish turn toward the trawl and enter on the left
13		Day	1137	156	58	12	9418.4	B	R	Away	Up	Y	N	Y	caught	C		on-bottom	156	59	5	9419.17	0.766667
13		Day	1138	157	16	29	9436.97	B	R	Toward	Against	N	N	N	escape		C	on-bottom	157	17	11	9437.37	0.4
13		Day	1139	157	20	25	9440.83	B	R	Left	Transversing	N	N	N	escape	L		on-bottom	157	21	17	9441.57	0.733333
13		Day	1140	157	21	3	9441.1	B	L	Toward	Against	Y	N	N	escape		C	on-bottom	157	21	26	9441.87	0.766667
13		Day	1141	157	22	0	9442	B	L	Toward	With	Y	N	N	escape		C	on-bottom	157	23	6	9443.2	1.2
13		Day	1142	157	22	17	9442.57	B	L	Away	NS	N	N	N	escape		C	on-bottom	157	23	8	9443.27	0.7
13		Day	1143	159	46	21	9586.7	B	L	Right	Against	Y	N	N	escape		R	on-bottom	159	48	14	9588.47	1.76667
13		Day	1144	159	55	26	9595.87	B	L	Right	Against	Y	N	Y	caught		C	on-bottom	159	56	26	9596.87	1	Fish escape under the fishing line but rise up through the mesh just aft the fishing line and caught
13		Day	1145	159	58	4	9598.13	T	R	Left	Transversing	Y	N	N	caught	C		on-bottom	159	58	26	9598.87	0.733333
13		Day	1146	160	41	13	9641.43	B	R	Away	NS	N	N	N	escape		C	on-bottom	160	42	19	9642.63	1.2
13		Day	1147	161	9	3	9669.1	B	R	Left	Transversing	Y	N	N	escape		C	on-bottom	161	9	14	9669.47	0.366667	Fish transverse from the right and turn to escape between discs at the center of footgear
13		Day	1148	163	5	20	9785.67	B	L	Toward	NS	N	N	N	escape		C	on-bottom	163	6	11	9786.37	0.7
13		Day	1149	163	16	13	9796.43	T	L	Away	With	Y	N	N	caught	L		on-bottom	163	18	2	9798.07	1.63333
13		Day	1150	163	35	9	9815.3	B	L	Away	With	N	N	Y	escape		C	on-bottom	163	36	25	9816.83	1.53333
13		Day	1151	166	2	3	9962.1	B	R	Left	Up	Y	N	Y	caught	L		on-bottom	166	3	16	9963.53	1.43333	Fish transverse from the right, touch the disc and rise up and enter the trawl at height
13		Day	1152	166	17	12	9977.4	B	L	Away	Up	Y	Y	N	caught	L		on-bottom	166	19	16	9979.53	2.13333
13		Day	1153	166	26	24	9986.8	B	R	Toward	NS	N	N	N	escape		C	on-bottom	166	27	18	9987.6	0.8
13		Day	1154	166	45	18	10005.6	B	R	Left	Transversing	N	N	N	escape		L	on-bottom	166	46	15	10006.5	0.9
13		Day	1155	166	49	21	10009.7	B	R	Left	Transversing	N	N	N	escape		L	on-bottom	166	50	12	10010.4	0.7
13		Day	1156	167	16	1	10036	B	L	Right	Up	Y	N	N	caught	C		on-bottom	167	17	14	10037.5	1.43333
13		Day	1157	167	16	11	10036.4	T	L	Away	NS	Y	N	N	caught	C		on-bottom	167	18	13	10038.4	2.06667
13		Day	1158	167	20	6	10040.2	B	R	Right	Up	Y	N	Y	caught	R		on-bottom	167	20	25	10040.8	0.633333
13		Day	1159	167	31	1	10051	B	R	Left	NS	N	N	N	escape		C	on-bottom	167	32	0	10052	0.966667
13		Day	1160	167	47	24	10067.8	B	L	Right	Up	N	N	N	caught	R		on-bottom	167	48	16	10068.5	0.733333
13		Day	1161	167	53	25	10073.8	B	L	Toward	Up	N	N	N	caught	C		on-bottom	167	54	15	10074.5	0.666667
13		Day	1162	168	11	1	10091	B	L	Right	Up	Y	N	N	caught	L		on-bottom	168	12	13	10092.4	1.4
13		Day	1163	168	12	19	10092.6	B	L	Right	NS	N	N	N	escape		C	on-bottom	168	13	25	10093.8	1.2
13		Day	1164	168	14	26	10094.9	B	L	Away	Up	N	N	N	caught	C		on-bottom	168	15	28	10095.9	1.06667
13		Day	1165	168	23	0	10103	B	R	Left	NS	N	N	N	escape		C	on-bottom	168	24	0	10104	1
13		Day	1166	168	25	12	10105.4	B	R	Left	Transversing	Y	N	N	escape		L	on-bottom	168	25	29	10106	0.566667
13		Day	1167	168	27	21	10107.7	B	L	Toward	Against	N	N	N	escape		C	on-bottom	168	28	0	10108	0.3
13		Day	1168	168	27	18	10107.6	B	L	Right	NS	N	N	N	escape		C	on-bottom	168	28	6	10108.2	0.6
13		Day	1169	168	32	9	10112.3	B	R	Left	Up	Y	N	N	caught	C		on-bottom	168	33	22	10113.7	1.43333
13		Day	1170	168	37	17	10117.6	B	R	Left	Transversing	Y	N	Y	escape		L	on-bottom	168	38	20	10118.7	1.1
13		Day	1171	168	39	21	10119.7	T	R	Left	Transversing	N	N	N	caught	L		on-bottom	168	40	6	10120.2	0.5
13		Day	1172	168	45	14	10125.5	B	L	Left	Transversing	N	N	N	escape		R	on-bottom	168	46	5	10126.2	0.7
13		Day	1173	168	48	26	10128.9	B	L	Away	Transversing	N	N	N	escape		R	on-bottom	168	50	4	10130.1	1.26667
13		Day	1174	169	42	19	10182.6	B	R	Away	With	N	N	Y	escape		C	on-bottom	169	44	2	10184.1	1.43333
13		Day	1175	170	0	27	10200.9	B	L	Right	Transversing	Y	N	Y	escape		C	on-bottom	170	1	26	10201.9	0.966667
13		Day	1176	170	5	15	10205.5	B	L	Away	With	N	N	Y	escape		C	on-bottom	170	7	23	10207.8	2.26667
13		Day	1177	170	7	0	10207	B	L	Right	Up	N	N	N	caught	C		on-bottom	170	7	26	10207.9	0.866667
13		Day	1178	170	8	11	10208.4	B	R	Left	Transversing	N	N	Y	escape		L	on-bottom	170	8	27	10208.9	0.533333
13		Day	1179	172	36	1	10356	B	R	Left	Transversing	N	N	N	escape		L	on-bottom	172	36	17	10356.6	0.533333
13		Day	1180	172	36	16	10356.5	B	L	Away	With	N	N	N	escape		C	on-bottom	172	37	4	10357.1	0.6
13		Day	1181	172	36	8	10356.3	B	L	Away	Up	Y	N	N	caught	R		on-bottom	172	38	4	10358.1	1.86667
13		Day	1182	172	39	16	10359.5	B	R	Left	Up	Y	N	N	caught	R		on-bottom	172	40	2	10360.1	0.533333
13		Day	1183	172	42	26	10362.9	B	R	Left	Against	Y	N	N	escape		C	on-bottom	172	43	26	10363.9	1
13		Day	1184	172	51	20	10371.7	B	R	Left	Up	Y	N	Y	caught	R		on-bottom	172	52	9	10372.3	0.633333
13		Day	1185	172	52	8	10372.3	B	L	Toward	Up	N	N	N	caught	C		on-bottom	172	52	23	10372.8	0.5
13		Day	1186	172	53	19	10373.6	B	L	Toward	Up	N	N	N	caught	L		on-bottom	172	54	5	10374.2	0.533333
13		Day	1187	172	59	12	10379.4	B	R	Left	Up	N	N	N	caught	L		on-bottom	173	0	8	10380.3	0.866667
13		Day	1188	173	2	5	10382.2	B	R	Left	Transversing	Y	N	N	escape		L	on-bottom	173	2	23	10382.8	0.6
13		Day	1189	173	3	7	10383.2	B	R	Left	Transversing	N	N	Y	escape		L	on-bottom	173	3	21	10383.7	0.466667
13		Day	1190	173	8	19	10388.6	B	L	Away	Up	N	N	N	caught	L		on-bottom	173	9	13	10389.4	0.8
13		Day	1191	173	19	12	10399.4	B	R	Left	Up	N	N	N	caught	L		on-bottom	173	19	26	10399.9	0.466667
13		Day	1192	173	26	0	10406	B	R	Toward	Against	N	N	N	escape		C	on-bottom	173	26	26	10406.9	0.866667
13		Day	1193	173	29	8	10409.3	B	L	Toward	Up	N	N	N	caught	C		on-bottom	173	29	28	10409.9	0.666667
13		Day	1194	173	42	27	10422.9	B	R	Left	Transversing	Y	N	Y	caught	C		on-bottom	173	44	1	10424	1.13333
13		Day	1195	173	47	26	10427.9	B	L	Away	Against	Y	N	Y	escape		R	on-bottom	173	49	10	10429.3	1.46667
13		Day	1196	173	51	24	10431.8	B	L	Toward	Up	N	N	N	caught	L		on-bottom	173	52	3	10432.1	0.3
13		Day	1197	173	53	16	10433.5	B	L	Right	Transversing	N	N	N	escape		R	on-bottom	173	54	5	10434.2	0.633333
13		Day	1198	173	56	17	10436.6	B	R	Right	Against	Y	N	Y	escape		C	on-bottom	173	57	7	10437.2	0.666667
13		Day	1199	173	59	0	10439	B	L	Right	Transversing	Y	N	N	escape		C	on-bottom	174	0	9	10440.3	1.3
13		Day	1200	174	3	6	10443.2	B	L	Right	Against	Y	N	Y	escape		R	on-bottom	174	5	4	10445.1	1.93333
13		Day	1201	174	4	19	10444.6	B	L	Away	Up	N	N	N	caught	C		on-bottom	174	5	15	10445.5	0.866667
13		Day	1202	174	7	11	10447.4	B	L	Right	Up	Y	N	N	caught	L		on-bottom	174	8	9	10448.3	0.933333
13		Day	1203	174	7	21	10447.7	B	R	Away	NS	N	N	N	escape		C	on-bottom	174	8	23	10448.8	1.06667
13		Day	1204	174	17	5	10457.2	T	R	Away	Up	N	N	N	caught	R		on-bottom	174	18	27	10458.9	1.73333
13		Day	1205	174	20	12	10460.4	B	L	Toward	Up	N	N	N	caught	L		on-bottom	174	20	28	10460.9	0.533333
13		Day	1206	174	20	27	10460.9	B	L	Right	Transversing	N	N	N	escape		R	on-bottom	174	21	11	10461.4	0.466667
13		Day	1207	174	23	5	10463.2	T	L	Away	Against	Y	N	N	caught	L		on-bottom	174	24	26	10464.9	1.7
13		Day	1208	174	44	18	10484.6	B	R	Away	With	N	N	Y	escape		R	on-bottom	174	46	17	10486.6	1.96667
13		Day	1209	174	48	22	10488.7	B	L	Toward	Up	N	N	N	caught	L		on-bottom	174	49	19	10489.6	0.9
13		Day	1210	174	50	24	10490.8	B	L	Right	Against	Y	N	Y	escape		C	on-bottom	174	51	20	10491.7	0.866667
13		Day	1211	174	52	13	10492.4	B	L	Right	NS	N	N	Y	escape		R	on-bottom	174	53	21	10493.7	1.26667
13		Day	1212	174	54	28	10494.9	B	R	Toward	Against	N	N	Y	escape		R	on-bottom	174	55	19	10495.6	0.7
13		Day	1213	174	58	0	10498	B	L	Away	With	Y	N	Y	escape		C	on-bottom	174	58	16	10498.5	0.533333
13		Day	1214	175	1	10	10501.3	B	L	Toward	Up	N	N	N	caught	C		on-bottom	175	2	10	10502.3	1
13		Day	1215	175	3	3	10503.1	B	L	Right	Against	N	N	N	escape		C	on-bottom	175	4	17	10504.6	1.46667
13		Day	1216	175	6	3	10506.1	B	R	Left	Up	N	N	N	caught	L		on-bottom	175	6	21	10506.7	0.6
13		Day	1217	175	26	8	10526.3	B	R	Away	NS	N	N	N	escape		R	off-bottom	175	27	6	10527.2	0.933333
13		Day	1218	185	24	24	11124.8	T	L	Away	NS	N	N	N	caught	L		off-bottom	185	26	9	11126.3	1.5
13		Day	1219	186	24	11	11184.4	T	R	Left	Transversing	Y	N	N	caught	R		on-bottom	186	26	25	11186.8	2.46667
13		Day	1220	186	27	20	11187.7	B	R	Toward	NS	N	N	N	escape		C	on-bottom	186	28	16	11188.5	0.866667
13		Day	1221	186	31	4	11191.1	B	L	Right	Up	Y	N	N	caught	C		on-bottom	186	32	15	11192.5	1.36667	Fish transverse from left, turn at the right and swims up to enter the trawl
13		Day	1222	189	25	14	11365.5	T	L	Toward	Down	N	N	N	escape		C	off-bottom	189	26	2	11366.1	0.6
13		Day	1223	189	57	27	11397.9	B	R	Toward	NS	N	N	N	escape		C	on-bottom	189	58	18	11398.6	0.7
13		Day	1224	190	0	12	11400.4	B	R	Away	Against	Y	N	Y	escape		C	on-bottom	190	1	26	11401.9	1.46667
13		Day	1225	190	8	20	11408.7	B	R	Left	Up	Y	N	N	caught	C		on-bottom	190	10	6	11410.2	1.53333
13		Day	1226	190	10	10	11410.3	B	L	Away	Up	Y	N	N	caught	L		on-bottom	190	12	14	11412.5	2.13333
13		Day	1227	190	14	19	11414.6	B	L	Right	NS	N	N	N	escape		C	on-bottom	190	15	12	11415.4	0.766667
13		Day	1228	190	26	5	11426.2	B	R	Away	NS	N	N	N	escape		C	on-bottom	190	27	2	11427.1	0.9
13		Day	1229	190	36	8	11436.3	B	R	Away	NS	N	N	Y	escape		R	on-bottom	190	37	19	11437.6	1.36667	Fish drift until touch the disc, then swims to the right but keeps the head away, and escapes
13		Day	1230	190	52	26	11452.9	B	R	Left	NS	N	N	N	escape		C	on-bottom	190	53	12	11453.4	0.533333
13		Day	1231	191	26	29	11487	B	R	Away	With	Y	N	Y	escape		C	on-bottom	191	27	25	11487.8	0.866667
13		Day	1232	191	32	7	11492.2	B	R	Toward	Against	N	N	N	escape		C	on-bottom	191	33	3	11493.1	0.866667
13		Day	1233	191	35	1	11495	B	R	Left	NS	N	N	N	escape		C	on-bottom	191	36	9	11496.3	1.26667
13		Day	1234	191	39	21	11499.7	B	L	Away	NS	N	N	N	escape		R	on-bottom	191	41	3	11501.1	1.4
13		Day	1235	191	45	29	11506	B	R	Toward	Against	N	N	N	escape		C	on-bottom	191	46	28	11506.9	0.966667
13		Day	1236	191	54	9	11514.3	B	L	Away	With	Y	N	N	escape		R	on-bottom	191	56	14	11516.5	2.16667
13		Day	1237	191	57	5	11517.2	B	L	Away	Against	Y	N	N	escape		R	on-bottom	191	58	4	11518.1	0.966667
13		Day	1238	192	3	29	11524	B	R	Left	NS	N	N	N	escape		C	on-bottom	192	5	1	11525	1.06667
13		Day	1239	192	16	1	11536	B	L	Away	Up	Y	N	N	caught	L		on-bottom	192	17	13	11537.4	1.4
13		Day	1240	192	22	14	11542.5	B	R	Toward	NS	N	N	N	escape		C	on-bottom	192	23	12	11543.4	0.933333
13		Day	1241	192	24	18	11544.6	B	R	Left	Transversing	N	N	N	escape		L	on-bottom	192	25	16	11545.5	0.933333
13		Day	1242	192	44	22	11564.7	B	R	Left	Up	Y	N	N	caught	R		on-bottom	192	45	25	11565.8	1.1	Fish transverse from right, turn at the CENTER and swims up to enter the trawl on the right
13		Day	1243	193	0	6	11580.2	B	L	Away	With	Y	N	N	escape		R	on-bottom	193	1	22	11581.7	1.53333
13		Day	1244	193	3	2	11583.1	B	L	Away	With	Y	N	Y	escape		R	on-bottom	193	3	18	11583.6	0.533333
13		Day	1245	193	36	15	11616.5	B	L	Away	NS	N	N	N	escape		L	on-bottom	193	37	7	11617.2	0.733333
13		Day	1246	193	41	14	11621.5	B	R	Right	NS	N	N	N	escape		C	on-bottom	193	42	12	11622.4	0.933333
13		Day	1247	193	48	24	11628.8	B	R	Toward	NS	Y	N	Y	escape		R	on-bottom	193	50	20	11630.7	1.86667	Fish drift until touch the disc (tail), then swims to the right but keeps the head away, and escapes
13		Day	1248	193	48	24	11628.8	T	L	Away	NS	Y	N	N	caught	L		on-bottom	193	49	19	11629.6	0.833333
13		Day	1249	194	12	18	11652.6	B	R	Toward	NS	Y	N	Y	escape		R	on-bottom	194	13	28	11653.9	1.33333	Fish drift until touch the disc (head), then swims to the right but keeps the head away, and escapes
13		Day	1250	194	21	27	11661.9	B	L	Away	NS	N	N	N	escape		C	on-bottom	194	22	27	11662.9	1
13		Day	1251	194	25	21	11665.7	B	R	Toward	Against	N	N	N	escape		C	on-bottom	194	26	22	11666.7	1.03333
13		Day	1252	194	25	26	11665.9	B	L	Away	With	N	N	N	escape		C	on-bottom	194	27	14	11667.5	1.6
13		Day	1253	198	39	21	11919.7	B	L	Away	Up	Y	N	N	caught	C		on-bottom	198	40	9	11920.3	0.6
13		Day	1254	198	40	17	11920.6	B	R	Left	Up	N	N	N	caught	C		on-bottom	198	40	25	11920.8	0.266667
13		Day	1255	198	52	2	11932.1	B	R	Away	Up	Y	N	N	caught	R		on-bottom	198	53	4	11933.1	1.06667
13		Day	1256	199	6	15	11946.5	B	L	Right	Up	Y	N	Y	caught	R		on-bottom	199	7	9	11947.3	0.8
13		Day	1257	199	23	13	11963.4	B	L	Away	With	Y	N	N	escape		R	on-bottom	199	24	9	11964.3	0.866667
13		Day	1258	199	36	24	11976.8	B	L	Right	Up	Y	Y	Y	caught	C		on-bottom	199	38	6	11978.2	1.4	Fish erractically swims, touchs the discs before rises up to enter the trawl at the center
13		Day	1259	199	38	22	11978.7	B	L	Right	Transversing	N	N	N	escape		R	on-bottom	199	39	26	11979.9	1.13333
13		Day	1260	199	51	13	11991.4	B	R	Left	Up	N	N	N	caught	L		on-bottom	199	52	4	11992.1	0.7
13		Day	1261	200	4	25	12004.8	B	L	Right	Transversing	N	N	N	escape		R	on-bottom	200	5	29	12006	1.13333
13		Day	1262	200	13	3	12013.1	B	L	Toward	Up	N	N	N	caught	C		on-bottom	200	13	21	12013.7	0.6
13		Day	1263	200	23	19	12023.6	T	L	Away	Against	Y	N	N	caught	L		off-bottom	200	24	19	12024.6	1
13		Day	1264	202	21	6	12141.2	T	R	Toward	Down	N	N	Y	escape		R	off-bottom	202	22	7	12142.2	1.03333
13		Day	1265	202	30	4	12150.1	B	R	Toward	NS	N	N	N	escape		C	off-bottom	202	30	29	12151	0.833333
13		Day	1266	203	50	9	12230.3	B	R	Away	NS	N	N	N	escape		C	on-bottom	203	51	11	12231.4	1.06667
13		Day	1267	203	54	15	12234.5	B	L	Away	With	Y	N	Y	escape		C	on-bottom	203	55	24	12235.8	1.3
13		Day	1268	204	15	17	12255.6	B	L	Away	With	Y	N	Y	escape		R	on-bottom	204	18	21	12258.7	3.13333
13		Day	1269	207	4	13	12424.4	B	R	Left	Against	Y	N	Y	escape		R	on-bottom	207	6	1	12426	1.6
13		Day	1270	207	33	24	12453.8	T	R	Away	With	Y	N	N	caught	C		on-bottom	207	34	22	12454.7	0.933333
13		Day	1271	207	42	0	12462	T	L	Right	NS	N	N	N	caught	C		on-bottom	207	42	23	12462.8	0.766667	At this time, the right light turned off, and then turn of with white color
14	21.04.2021	Day	1272	17	24	19	1044.63	T	R	Left	NS	N	N	N	caught	C		off-bottom	17	25	13	1045.43	0.8
14	21.04.2021	Day	1273	19	35	15	1175.5	T	R	Toward	Down	N	N	N	escape		R	off-bottom	19	36	10	1176.33	0.833333
14		Day	1274	20	24	11	1224.37	B	R	Toward	Up	N	N	N	caught	C		off-bottom	20	24	25	1224.83	0.466667
14		Day	1275	31	5	19	1865.63	T	L	Toward	Down	N	N	N	escape		L	off-bottom	31	6	19	1866.63	1
14		Day	1276	31	40	1	1900.03	T	L	Toward	NS	Y	N	N	caught	L		off-bottom	31	40	20	1900.67	0.633333
14		Day	1277	32	36	12	1956.4	T	R	Toward	Down	Y	N	Y	caught	R		off-bottom	32	37	5	1957.17	0.766667	Fish swims down, touch the disc and then up to enter the trawl on the right
14		Day	1278	34	51	16	2091.53	T	L	Toward	Down	N	N	N	escape		L	off-bottom	34	52	5	2092.17	0.633333
14		Day	1279	35	8	7	2108.23	T	R	Toward	Against	N	N	N	caught	C		off-bottom	35	8	16	2108.53	0.3
14		Day	1280	35	32	2	2132.07	T	L	Toward	NS	N	N	N	caught	L		off-bottom	35	32	25	2132.83	0.766667
14		Day	1281	36	2	29	2162.97	B	L	Away	Up	Y	N	N	caught	C		off-bottom	36	3	23	2163.77	0.8
14		Day	1282	36	6	12	2166.4	T	L	Toward	Down	Y	N	N	escape		L	off-bottom	36	7	13	2167.43	1.03333
14		Day	1283	38	8	1	2288.03	B	R	Toward	Against	N	N	N	escape		R	off-bottom	38	9	1	2289.03	1
14		Day	1284	38	17	6	2297.2	T	L	Right	Down	N	N	N	escape		C	off-bottom	38	19	16	2299.53	2.33333
14		Day	1285	38	37	9	2317.3	T	L	Away	Against	Y	N	N	caught	L		off-bottom	38	38	11	2318.37	1.06667
14		Day	1286	38	48	0	2328	T	L	Away	Against	Y	N	N	caught	R		off-bottom	38	49	6	2329.2	1.2	Fish swims away from the left until closed to the fishing line, turns to swim to the right for escape
14		Day	1287	38	52	2	2332.07	B	R	Toward	NS	Y	N	N	escape		R	off-bottom	38	53	19	2333.63	1.56667
14		Day	1288	39	17	14	2357.47	B	L	Away	Up	Y	N	N	caught	L		off-bottom	39	19	25	2359.83	2.36667
14		Day	1289	39	27	15	2367.5	T	R	Toward	Down	Y	N	N	caught	C		off-bottom	39	28	5	2368.17	0.666667	Fish swims down until closed to the fishing line and then up to enter the trawl
14		Day	1290	42	32	26	2552.87	T	R	Left	NS	Y	N	N	caught	R		off-bottom	42	34	1	2554.03	1.16667
14		Day	1291	42	52	12	2572.4	T	R	Left	Against	N	N	N	escape		R	off-bottom	42	52	22	2572.73	0.333333
14		Day	1292	43	32	2	2612.07	T	R	Toward	Down	N	N	N	escape		C	off-bottom	43	32	12	2612.4	0.333333
14		Day	1293	44	15	0	2655	T	R	Right	With	Y	N	N	caught	R		off-bottom	44	15	23	2655.77	0.766667
14		Day	1294	45	53	12	2753.4	T	L	Away	Down	Y	N	N	escape		R	off-bottom	45	55	20	2755.67	2.26667
14		Day	1295	46	2	19	2762.63	T	L	Toward	Against	Y	N	N	caught	L		off-bottom	46	3	17	2763.57	0.933333
14		Day	1296	46	21	7	2781.23	B	L	Toward	Up	N	N	N	caught	C		on-bottom	46	21	19	2781.63	0.4
14		Day	1297	46	25	5	2785.17	B	R	Toward	Against	N	N	N	escape		C	on-bottom	46	25	25	2785.83	0.666667
14		Day	1298	46	31	26	2791.87	T	R	Toward	Against	N	N	N	caught	C		on-bottom	46	32	11	2792.37	0.5
14		Day	1299	46	34	12	2794.4	B	L	Toward	Up	N	N	N	caught	R		on-bottom	46	34	27	2794.9	0.5
14		Day	1300	46	39	4	2799.13	B	L	Right	Up	N	N	N	caught	R		on-bottom	46	40	2	2800.07	0.933333
14		Day	1301	46	49	7	2809.23	B	L	Toward	Up	N	N	N	caught	L		on-bottom	46	49	16	2809.53	0.3
14		Day	1302	46	59	7	2819.23	B	L	Right	Up	Y	Y	N	caught	L		on-bottom	47	0	4	2820.13	0.9
14		Day	1303	47	1	11	2821.37	T	L	Away	NS	N	N	N	caught	L		on-bottom	47	2	17	2822.57	1.2
14		Day	1304	47	6	28	2826.93	T	L	Right	NS	N	N	N	caught	C		on-bottom	47	8	1	2828.03	1.1
14		Day	1305	47	9	0	2829	T	L	Toward	Against	Y	N	N	caught	L		off-bottom	47	10	5	2830.17	1.16667
14		Day	1306	47	18	10	2838.33	B	R	Right	Up	N	N	N	caught	L		off-bottom	47	19	9	2839.3	0.966667
14		Day	1307	48	11	26	2891.87	B	L	Right	Up	N	N	N	caught	C		on-bottom	48	12	12	2892.4	0.533333
14		Day	1308	48	20	24	2900.8	T	R	Left	Against	N	N	N	caught	C		on-bottom	48	21	8	2901.27	0.466667
14		Day	1309	48	23	3	2903.1	B	R	Left	Up	N	N	N	caught	L		on-bottom	48	23	22	2903.73	0.633333
14		Day	1310	48	23	19	2903.63	B	L	Right	Up	N	N	N	caught	R		on-bottom	48	24	9	2904.3	0.666667
14		Day	1311	48	28	16	2908.53	B	L	Right	Up	Y	N	N	caught	C		on-bottom	48	29	2	2909.07	0.533333
14		Day	1312	49	14	14	2954.47	T	L	Away	NS	Y	N	N	caught	R		off-bottom	49	15	18	2955.6	1.13333
14		Day	1313	49	43	15	2983.5	T	R	Toward	Against	Y	N	N	caught	R		off-bottom	49	43	21	2983.7	0.2
14		Day	1314	49	59	23	2999.77	T	R	Right	Against	N	N	N	caught	R		off-bottom	50	0	17	3000.57	0.8
14		Day	1315	50	3	23	3003.77	B	L	Right	Up	N	N	N	caught	R		off-bottom	50	4	29	3004.97	1.2	Fish drifts until closed to the fishing line, turns and swims up to enter the trawl on the right
14		Day	1316	50	10	24	3010.8	T	L	Right	NS	Y	N	N	caught	C		off-bottom	50	12	2	3012.07	1.26667
14		Day	1317	50	25	19	3025.63	T	R	Toward	Against	N	N	N	caught	L		on-bottom	50	26	12	3026.4	0.766667
14		Day	1318	52	21	14	3141.47	B	L	Away	Up	Y	N	N	caught	L		off-bottom	52	22	22	3142.73	1.26667
14		Day	1319	54	25	21	3265.7	B	L	Toward	Up	N	N	N	caught	C		off-bottom	54	26	4	3266.13	0.433333
14		Day	1320	54	29	20	3269.67	T	R	Away	With	Y	N	N	caught	L		off-bottom	54	33	12	3273.4	3.73333
14		Day	1321	55	21	14	3321.47	T	L	Right	Up	N	N	N	caught	C		off-bottom	55	22	9	3322.3	0.833333
14		Day	1322	55	22	7	3322.23	B	R	Right	Up	Y	N	N	caught	L		off-bottom	55	23	1	3323.03	0.8
14		Day	1323	56	12	0	3372	T	L	Left	NS	Y	N	N	caught	L		off-bottom	56	12	25	3372.83	0.833333
14		Day	1324	57	12	15	3432.5	B	L	Toward	Up	N	N	N	caught	L		off-bottom	57	13	16	3433.53	1.03333
14		Day	1325	57	17	11	3437.37	T	R	Toward	Against	N	N	N	caught	R		off-bottom	57	17	24	3437.8	0.433333
14		Day	1326	59	51	1	3591.03	T	L	Toward	Down	N	N	N	escape		C	off-bottom	59	52	0	3592	0.966667
14		Day	1327	67	47	1	4067.03	B	R	Left	Transversing	N	N	N	escape		L	on-bottom	67	48	14	4068.47	1.43333
14		Day	1328	68	23	20	4103.67	B	R	Left	Up	Y	N	Y	caught	C		on-bottom	68	24	3	4104.1	0.433333
14		Day	1329	68	45	24	4125.8	T	L	Away	NS	Y	N	N	caught	C		off-bottom	68	47	0	4127	1.2
14		Day	1330	72	13	5	4333.17	T	R	Left	Down	Y	N	N	escape		L	off-bottom	72	14	20	4334.67	1.5
14		Day	1331	87	10	10	5230.33	T	L	Toward	Down	N	N	N	escape		C	off-bottom	87	11	11	5231.37	1.03333
14		Day	1332	105	35	11	6335.37	T	L	Toward	Down	N	N	N	escape		L	off-bottom	105	36	16	6336.53	1.16667
14		Day	1333	107	21	22	6441.73	T	L	Toward	Against	Y	N	N	caught	R		off-bottom	107	22	23	6442.77	1.03333
14		Day	1334	129	56	14	7796.47	B	R	Left	Transversing	N	N	Y	escape		L	on-bottom	129	57	4	7797.13	0.666667
14		Day	1335	130	7	12	7807.4	B	L	Right	Up	N	N	N	caught	R		on-bottom	130	8	16	7808.53	1.13333
14		Day	1336	130	53	11	7853.37	B	L	Toward	Up	N	N	N	caught	L		on-bottom	130	53	23	7853.77	0.4
14		Day	1337	130	53	15	7853.5	B	R	Left	Transversing	N	N	Y	escape		L	on-bottom	130	54	11	7854.37	0.866667
14		Day	1338	130	53	15	7853.5	T	L	Right	NS	N	N	N	caught	C		on-bottom	130	55	12	7855.4	1.9
14		Day	1339	131	0	8	7860.27	B	L	Right	Transversing	Y	N	Y	escape		R	on-bottom	131	1	1	7861.03	0.766667
14		Day	1340	131	3	16	7863.53	B	L	Away	UP	N	N	N	caught	L		on-bottom	131	4	22	7864.73	1.2
14		Day	1341	131	8	27	7868.9	B	L	Away	Up	Y	N	N	caught	C		on-bottom	131	11	5	7871.17	2.26667
14		Day	1342	131	13	16	7873.53	B	R	Away	Up	Y	N	N	caught	C		on-bottom	131	15	0	7875	1.46667	Fish swims to the left, turn to swims up and enters the trawl
14		Day	1343	131	45	16	7905.53	B	L	Away	Against	Y	N	N	escape		R	on-bottom	131	46	7	7906.23	0.7
14		Day	1344	135	37	18	8137.6	T	L	Toward	NS	Y	N	N	caught	R		off-bottom	135	38	20	8138.67	1.06667
14		Day	1345	139	12	20	8352.67	T	R	Toward	Against	Y	N	N	caught	C		off-bottom	139	13	20	8353.67	1
14		Day	1346	140	9	3	8409.1	B	R	Toward	Against	N	N	N	escape		C	off-bottom	140	10	8	8410.27	1.16667
14		Day	1347	140	46	22	8446.73	T	L	Toward	NS	N	N	N	caught	L		off-bottom	140	47	12	8447.4	0.666667
14		Day	1348	141	37	28	8497.93	B	R	Left	Transversing	N	N	N	escape		L	on-bottom	141	38	16	8498.53	0.6
14		Day	1348	141	48	1	8508.03	B	L	Away	Up	N	N	N	caught	L		on-bottom	141	48	23	8508.77	0.733333
14		Day	1348	141	50	4	8510.13	B	L	Toward	Up	N	N	N	caught	C		on-bottom	141	51	11	8511.37	1.23333
14		Day	1349	141	54	26	8514.87	B	L	Toward	Up	N	N	N	caught	L		on-bottom	141	55	5	8515.17	0.3
14		Day	1350	141	56	25	8516.83	B	R	Left	Transversing	N	N	N	unknown			on-bottom	141	58	0	8518	1.16667
14		Day	1351	142	0	29	8520.97	T	L	Away	With	Y	N	N	caught	L		on-bottom	142	2	18	8522.6	1.63333
14		Day	1352	142	10	23	8530.77	B	L	Toward	Against	N	N	Y	escape		R	on-bottom	142	11	10	8531.33	0.566667
14		Day	1353	142	11	21	8531.7	B	L	Right	Transversing	Y	N	N	escape		R	on-bottom	142	12	15	8532.5	0.8
14		Day	1354	142	58	4	8578.13	B	L	Away	Up	N	N	N	caught	L		off-bottom	142	59	25	8579.83	1.7
14		Day	1355	143	16	15	8596.5	T	R	Toward	Down	Y	N	Y	escape		C	off-bottom	143	17	2	8597.07	0.566667
14		Day	1356	145	3	13	8703.43	T	R	Toward	Against	Y	N	N	caught	R		off-bottom	145	4	17	8704.57	1.13333
14		Day	1357	145	41	5	8741.17	B	L	Right	Against	Y	N	Y	escape		C	on-bottom	145	41	22	8741.73	0.566667
14		Day	1358	145	59	0	8759	B	L	Away	Up	Y	N	Y	caught		R	on-bottom	146	1	4	8761.13	2.13333	Fish first swim against with the trawl, touchs the roller some times and swims up and enter the trawl at the right
14		Day	1359	146	2	15	8762.5	B	L	Right	Up	N	N	N	caught	R		on-bottom	146	3	6	8763.2	0.7
14		Day	1360	146	11	7	8771.23	B	R	Toward	Up	N	N	N	caught	C		on-bottom	146	11	17	8771.57	0.333333
14		Day	1361	146	11	14	8771.47	B	R	Away	Up	N	N	N	unknown			on-bottom	146	12	5	8772.17	0.7
14		Day	1362	146	18	0	8778	B	R	Left	Up	Y	Y	Y	caught	L		on-bottom	146	18	23	8778.77	0.766667
14		Day	1363	146	50	22	8810.73	B	L	Toward	Up	N	N	N	caught	C		on-bottom	146	51	3	8811.1	0.366667
14		Day	1364	146	50	9	8810.3	T	L	Right	NS	Y	N	N	caught	R		on-bottom	146	51	26	8811.87	1.56667
14		Day	1365	149	43	4	8983.13	T	L	Away	Against	Y	N	N	caught	L		off-bottom	149	46	2	8986.07	2.93333
14		Day	1366	152	1	8	9121.27	T	R	Toward	Up	Y	N	N	caught	R		off-bottom	152	3	6	9123.2	1.93333	fish appears at Top of screen, siwmming down under the fishing line and then swimming up to enter the trawl at the right
14		Day	1367	153	33	13	9213.43	T	R	Left	With	Y	N	N	caught	R		on-bottom	153	34	11	9214.37	0.933333
14		Day	1368	154	35	7	9275.23	B	L	Away	Up	N	N	Y	caught	L		on-bottom	154	37	15	9277.5	2.26667
14		Day	1369	156	52	26	9412.87	B	R	Left	Against	N	N	N	escape		C	on-bottom	156	53	29	9413.97	1.1
14		Day	1370	157	12	9	9432.3	T	L	Away	With	Y	N	N	caught	C		on-bottom	157	14	23	9434.77	2.46667
14		Day	1371	157	28	7	9448.23	B	L	Away	Up	Y	N	N	caught	L		on-bottom	157	29	25	9449.83	1.6
14		Day	1372	157	41	17	9461.57	T	R	Left	Against	N	N	N	caught	C		on-bottom	157	42	0	9462	0.433333
14		Day	1373	170	42	6	10242.2	B	R	Toward	Up	N	N	N	caught	C		off-bottom	170	42	19	10242.6	0.433333
14		Day	1374	185	46	10	11146.3	T	L	Toward	Down	Y	N	N	caught	C		off-bottom	185	47	23	11147.8	1.43333
14		Day	1375	186	58	12	11218.4	T	L	Toward	Up	Y	N	N	caught	L		off-bottom	186	59	27	11219.9	1.5
14		Day	1376	188	38	23	11318.8	T	R	Left	NS	N	N	N	caught	L		off-bottom	188	39	27	11319.9	1.13333
14		Day	1377	188	39	17	11319.6	B	R	Left	UP	N	N	N	caught	L		off-bottom	188	40	6	11320.2	0.633333
14		Day	1378	188	40	27	11320.9	B	R	Away	Up	Y	N	N	caught	R		off-bottom	188	42	6	11322.2	1.3
15	21.04.2021	Day	1379	33	36	7	2016.23	B	L	Away	Against	N	N	Y	escape		C	on-bottom	33	37	23	2017.77	1.53333
15		Day	1380	33	38	17	2018.57	B	L	Away	Against	Y	N	Y	escape		R	on-bottom	33	40	23	2020.77	2.2
15		Day	1381	33	45	2	2025.07	B	L	Right	Transversing	N	N	N	escape		R	on-bottom	33	45	22	2025.73	0.666667
15		Day	1382	33	47	5	2027.17	B	L	Away	Transversing	Y	N	Y	escape		R	on-bottom	33	48	9	2028.3	1.13333
15		Day	1383	34	29	16	2069.53	B	L	Away	Up	N	N	N	caught	R		off-bottom	34	31	8	2071.27	1.73333
15		Day	1384	34	55	8	2095.27	B	L	Toward	Up	N	N	N	caught	L		off-bottom	34	55	18	2095.6	0.333333
15		Day	1385	36	59	4	2219.13	B	R	Right	With	N	N	N	escape		R	on-bottom	37	1	0	2221	1.86667
15		Day	1386	37	7	13	2227.43	B	R	Away	Up	N	N	N	caught	R		on-bottom	37	7	29	2227.97	0.533333
15		Day	1387	37	9	16	2229.53	B	L	Away	Up	N	N	N	caught	L		on-bottom	37	11	23	2231.77	2.23333
15		Day	1388	37	27	9	2247.3	B	L	Away	With	N	N	N	escape		C	on-bottom	37	28	25	2248.83	1.53333
15		Day	1389	37	56	19	2276.63	B	R	Left	Up	Y	N	Y	caught	R		on-bottom	37	57	10	2277.33	0.7
15		Day	1390	37	56	12	2276.4	B	L	Away	Up	N	N	N	caught	L		on-bottom	37	57	29	2277.97	1.56667
15		Day	1391	38	0	19	2280.63	B	R	Away	Up	Y	N	N	caught	L		on-bottom	38	1	20	2281.67	1.03333
15		Day	1392	38	3	19	2283.63	B	L	Away	With	Y	N	N	escape		R	on-bottom	38	5	20	2285.67	2.03333
15		Day	1393	38	11	16	2291.53	B	R	Toward	Up	N	N	N	caught	C		on-bottom	38	11	28	2291.93	0.4
15		Day	1394	38	11	23	2291.77	B	L	Right	Transversing	N	N	Y	escape		R	on-bottom	38	12	24	2292.8	1.03333
15		Day	1395	38	23	22	2303.73	B	L	Away	Up	Y	N	N	caught	R		on-bottom	38	25	6	2305.2	1.46667
15		Day	1396	38	44	14	2324.47	B	L	Right	Transversing	Y	N	T	escape		R	on-bottom	38	45	14	2325.47	1
15		Day	1397	40	45	17	2445.57	B	L	Away	Up	Y	N	N	caught	L		off-bottom	40	46	14	2446.47	0.9
15		Day	1398	44	16	13	2656.43	B	R	Left	Up	Y	Y	Y	caught	L		on-bottom	44	17	7	2657.23	0.8
15		Day	1399	45	21	15	2721.5	B	R	Away	Up	N	N	N	caught	R		on-bottom	45	22	22	2722.73	1.23333
15		Day	1400	46	55	28	2815.93	B	L	Away	Up	Y	N	Y	caught	C		on-bottom	46	56	25	2816.83	0.9
15		Day	1401	50	29	26	3029.87	B	L	Away	Up	N	N	N	caught	L		off-bottom	50	31	24	3031.8	1.93333
15		Day	1402	52	7	20	3127.67	T	L	Away	NS	N	N	N	caught	L		off-bottom	52	8	27	3128.9	1.23333
15		Day	1403	58	42	26	3522.87	T	L	Right	Up	N	N	N	caught	L		off-bottom	58	44	10	3524.33	1.46667
15		Day	1404	58	46	5	3526.17	B	R	Away	Up	Y	N	N	caught	C		off-bottom	58	46	21	3526.7	0.533333
15		Day	1405	58	50	26	3530.87	B	R	Away	Up	Y	N	N	caught	C		off-bottom	58	51	10	3531.33	0.466667
15		Day	1406	58	54	4	3534.13	B	L	Left	NS	N	N	N	caught	R		off-bottom	58	54	20	3534.67	0.533333
15		Day	1407	59	33	10	3573.33	B	L	Toward	Up	N	N	N	caught	R		on-bottom	59	33	23	3573.77	0.433333
15		Day	1408	59	37	16	3577.53	T	L	Toward	NS	N	N	N	caught	C		off-bottom	59	38	4	3578.13	0.6
15		Day	1409	59	50	5	3590.17	T	L	Away	Against	Y	N	N	caught	C		off-bottom	59	50	25	3590.83	0.666667
15		Day	1410	60	54	16	3654.53	B	L	Right	Up	Y	Y	N	caught	C		off-bottom	60	56	2	3656.07	1.53333
15		Day	1411	61	2	25	3662.83	T	L	Right	Down	N	N	N	escape	R		on-bottom	61	4	28	3664.93	2.1
15		Day	1412	61	5	25	3665.83	B	L	Away	Up	N	N	N	caught	L		on-bottom	61	7	3	3667.1	1.26667
15		Day	1413	62	30	18	3750.6	B	L	Away	Up	N	N	N	caught	L		off-bottom	62	31	21	3751.7	1.1
15		Day	1414	62	48	4	3768.13	T	R	Away	Against	Y	N	N	caught	R		off-bottom	62	49	7	3769.23	1.1
15		Day	1415	63	0	1	3780.03	B	L	Away	Against	Y	N	N	escape		R	off-bottom	63	0	17	3780.57	0.533333
15		Day	1416	63	23	12	3803.4	T	R	Left	Against	N	N	N	caught	L		off-bottom	63	24	1	3804.03	0.633333
15		Day	1417	63	26	13	3806.43	T	R	Toward	NS	N	N	N	caught	C		off-bottom	63	27	12	3807.4	0.966667
15		Day	1418	63	39	9	3819.3	B	R	Toward	Up	N	N	N	caught	C		on-bottom	63	39	20	3819.67	0.366667
15		Day	1419	63	47	9	3827.3	B	R	Away	Up	N	N	N	caught	C		on-bottom	63	49	1	3829.03	1.73333
15		Day	1420	63	53	18	3833.6	B	L	Away	Up	Y	N	N	caught	R		on-bottom	63	54	21	3834.7	1.1
15		Day	1421	64	0	25	3840.83	B	L	Away	Up	N	N	N	caught	C		off-bottom	64	1	19	3841.63	0.8
15		Day	1422	64	21	12	3861.4	B	L	Away	Up	N	N	N	caught	L		off-bottom	64	23	11	3863.37	1.96667
15		Day	1423	64	55	2	3895.07	T	L	Away	Down	Y	N	N	escape		R	off-bottom	64	56	13	3896.43	1.36667
15		Day	1424	65	8	13	3908.43	B	L	Right	Up	N	N	N	caught	C		off-bottom	65	9	0	3909	0.566667
15		Day	1425	65	19	4	3919.13	B	L	Away	Up	Y	N	N	caught	R		on-bottom	65	20	2	3920.07	0.933333
15		Day	1426	65	39	24	3939.8	B	L	Away	Up	N	N	N	caught	C		on-bottom	65	40	26	3940.87	1.06667
15		Day	1427	65	45	18	3945.6	B	L	Away	Up	N	N	N	caught	L		on-bottom	65	45	24	3945.8	0.2
15		Day	1428	65	54	29	3954.97	B	L	Right	Against	Y	Y	N	escape	C		on-bottom	65	56	10	3956.33	1.36667	Fish rises uper the fishing line, enter the trawl just abit above the fishing line, trapped in the net, and the try to escape under the trawl
15		Day	1429	66	0	4	3960.13	T	R	Away	With	Y	N	N	escape		C	on-bottom	66	2	6	3962.2	2.06667	Fish appears upper the fishing line, swim away to keep the station, when close to the fishing line, fish turn to swim down and escape
15		Day	1430	66	4	18	3964.6	T	L	Toward	Against	N	N	N	caught	C		off-bottom	66	5	13	3965.43	0.833333
15		Day	1431	66	29	18	3989.6	B	L	Toward	Up	N	N	N	caught	L		off-bottom	66	30	17	3990.57	0.966667
15		Day	1432	66	38	13	3998.43	B	L	Right	Against	N	N	N	escape		R	off-bottom	66	39	15	3999.5	1.06667
15		Day	1433	66	49	4	4009.13	B	R	Away	Up	Y	N	Y	caught	L		on-bottom	66	50	15	4010.5	1.36667
15		Day	1434	67	11	13	4031.43	B	R	Away	Up	Y	N	Y	caught	R		on-bottom	67	12	4	4032.13	0.7
15		Day	1435	67	41	17	4061.57	T	L	Away	Down	Y	N	N	escape		L	off-bottom	67	42	19	4062.63	1.06667
15		Day	1436	67	57	28	4077.93	T	R	Away	NS	N	N	N	caught	C		off-bottom	67	59	5	4079.17	1.23333
15		Day	1437	71	15	25	4275.83	B	L	Away	Up	Y	N	N	caught	L		off-bottom	71	16	29	4276.97	1.13333
15		Day	1438	74	7	0	4447	B	L	Away	With	Y	N	N	escape		R	off-bottom	74	10	4	4450.13	3.13333
15		Day	1439	74	24	6	4464.2	B	L	Right	UP	Y	N	N	caught	C		off-bottom	74	25	13	4465.43	1.23333
15		Day	1440	74	34	0	4474	B	L	Toward	Up	N	N	N	caught	C		on-bottom	74	34	23	4474.77	0.766667
15		Day	1441	74	40	18	4480.6	B	R	Left	Transversing	N	N	N	escape		C	on-bottom	74	41	7	4481.23	0.633333
15		Day	1442	74	42	29	4482.97	B	L	Toward	Up	N	N	N	caught	R		on-bottom	74	44	1	4484.03	1.06667	Fatfish
15		Day	1443	75	12	5	4512.17	B	L	Right	Up	N	N	N	caught	R		on-bottom	75	12	28	4512.93	0.766667
15		Day	1444	75	33	6	4533.2	B	L	Toward	Up	Y	N	N	caught	C		on-bottom	75	33	21	4533.7	0.5
15		Day	1445	75	40	8	4540.27	B	L	Away	With	Y	N	N	escape		R	on-bottom	75	40	22	4540.73	0.466667
15		Day	1446	76	45	8	4605.27	B	R	Away	Up	Y	N	N	caught	R		on-bottom	76	46	17	4606.57	1.3
15		Day	1447	76	44	7	4604.23	B	L	Away	Up	Y	N	N	caught	L		on-bottom	76	45	17	4605.57	1.33333
15		Day	1448	76	50	2	4610.07	B	R	Away	Up	Y	N	N	unknown			on-bottom	76	53	18	4613.6	3.53333
15		Day	1449	76	59	11	4619.37	B	L	Away	Up	Y	N	N	caught	L		on-bottom	76	59	29	4619.97	0.6
15		Day	1450	76	59	9	4619.3	B	R	Right	NS	N	N	N	escape	R		on-bottom	77	0	13	4620.43	1.13333
15		Day	1451	78	55	25	4735.83	B	L	Right	Up	N	N	N	caught	L		off-bottom	78	57	13	4737.43	1.6
15		Day	1452	82	0	24	4920.8	B	R	Left	Up	N	N	N	caught	L		off-bottom	82	1	7	4921.23	0.433333
15		Day	1453	82	22	0	4942	B	R	Away	With	N	N	N	escape		R	on-bottom	82	23	5	4943.17	1.16667
15		Day	1454	82	25	25	4945.83	B	L	Away	Up	N	N	N	caught	C		on-bottom	82	27	11	4947.37	1.53333
15		Day	1455	82	44	29	4964.97	B	R	Toward	Up	N	N	N	caught	L		on-bottom	82	45	15	4965.5	0.533333
15		Day	1456	83	25	12	5005.4	B	L	Away	Transversing	Y	N	N	escape		R	on-bottom	83	26	14	5006.47	1.06667
15		Day	1457	83	27	7	5007.23	B	R	Away	With	N	N	N	escape		R	on-bottom	83	28	25	5008.83	1.6
15		Day	1458	83	32	29	5012.97	B	R	Away	Up	Y	N	Y	caught	L		on-bottom	83	35	4	5015.13	2.16667
15		Day	1459	85	3	13	5103.43	B	R	Left	Up	N	N	N	caught	L		on-bottom	85	3	27	5103.9	0.466667
15		Day	1460	85	3	28	5103.93	B	L	Away	With	N	N	N	escape		R	on-bottom	85	5	9	5105.3	1.36667
15		Day	1461	86	13	21	5173.7	T	L	Away	NS	N	N	N	caught	L		off-bottom	86	15	3	5175.1	1.4
15		Day	1462	86	53	11	5213.37	B	L	Right	Up	Y	N	N	caught	C		off-bottom	86	54	19	5214.63	1.26667
15		Day	1463	92	5	29	5525.97	B	L	Right	Up	N	N	N	caught	R		off-bottom	92	6	29	5526.97	1
15		Day	1464	92	50	28	5570.93	T	L	Away	NS	N	N	N	caught	L		off-bottom	92	52	7	5572.23	1.3
15		Day	1465	93	21	20	5601.67	T	L	Away	Against	Y	N	N	caught	R		on-bottom	93	22	26	5602.87	1.2
15		Day	1466	100	19	12	6019.4	T	R	Left	Down	N	N	N	escape		L	on-bottom	100	20	4	6020.13	0.733333
15		Day	1467	100	19	21	6019.7	B	L	Right	Up	N	N	N	caught	R		on-bottom	100	20	21	6020.7	1
15		Day	1468	103	55	11	6235.37	B	R	Toward	Up	N	N	N	caught	R		on-bottom	103	55	29	6235.97	0.6
15		Day	1469	104	41	10	6281.33	B	R	Away	Up	Y	N	N	caught	C		on-bottom	104	42	11	6282.37	1.03333
15		Day	1470	104	56	19	6296.63	T	R	Left	Against	N	N	N	caught	C		on-bottom	104	57	2	6297.07	0.433333
16	24.04.2021	Night	1471	38	25	2	2305.07	T	R	Toward	Down	N	N	N	escape		C	off-bottom	38	26	1	2306.03	0.966667
16		Night	1472	55	56	11	3356.37	B	L	Toward	NS	N	N	N	escape		C	off-bottom	55	57	29	3357.97	1.6
16		Night	1473	56	59	4	3419.13	T	L	Toward	Down	N	Y	N	caught	R		off-bottom	57	0	12	3420.4	1.26667
16		Night	1474	59	0	10	3540.33	B	L	Toward	NS	N	N	N	escape		R	off-bottom	59	1	21	3541.7	1.36667
16		Night	1475	71	2	1	4262.03	T	L	Toward	NS	Y	Y	N	caught	C		off-bottom	71	3	29	4263.97	1.93333	Fish down from top and turns to swim up again and enters the trawl
16		Night	1476	89	35	16	5375.53	B	R	Toward	Up	N	N	N	caught	C		off-bottom	89	36	24	5376.8	1.26667
16		Night	1477	90	52	27	5452.9	B	L	Toward	NS	Y	N	N	escape		L	off-bottom	90	54	6	5454.2	1.3
16		Night	1478	92	21	21	5541.7	B	R	Right	Against	N	N	N	escape		C	on-bottom	92	22	20	5542.67	0.966667
16		Night	1479	92	26	12	5546.4	B	L	Away	NS	Y	N	Y	escape		C	on-bottom	92	28	7	5548.23	1.83333
16		Night	1480	92	41	19	5561.63	B	R	Away	Up	Y	N	N	caught	L		on-bottom	92	43	9	5563.3	1.66667	At 105 06 24 the camera pointed down
16		Night	1481	118	54	1	7134.03	T	L	Toward	Down	Y	Y	N	escape		R	off-bottom	118	55	3	7135.1	1.06667
16		Night	1482	120	42	21	7242.7	T	R	Toward	Against	Y	N	N	caught	C		off-bottom	120	44	3	7244.1	1.4
16		Night	1483	121	37	9	7297.3	T	R	Toward	Down	Y	N	Y	escape		R	off-bottom	121	38	5	7298.17	0.866667
16		Night	1484	123	57	6	7437.2	B	L	Toward	NS	N	N	N	escape		L	off-bottom	123	58	14	7438.47	1.26667
16		Night	1485	151	56	14	9116.47	B	R	Toward	Against	N	N	N	escape		C	on-bottom	151	56	25	9116.83	0.366667
16		Night	1486	152	8	8	9128.27	B	R	Away	With	Y	N	N	escape		R	on-bottom	152	9	25	9129.83	1.56667
16		Night	1487	152	24	27	9144.9	B	R	Left	Transversing	N	N	N	escape		L	on-bottom	152	25	16	9145.53	0.633333
16		Night	1488	152	32	6	9152.2	B	R	Left	Against	Y	N	Y	escape		R	on-bottom	152	33	9	9153.3	1.1
16		Night	1489	152	45	0	9165	B	R	Left	Transversing	N	N	N	escape		L	on-bottom	152	45	16	9165.53	0.533333
16		Night	1490	154	16	22	9256.73	T	L	Away	Against	Y	N	N	caught	C		off-bottom	154	18	1	9258.03	1.3
16		Night	1491	164	33	15	9873.5	T	R	Toward	Against	N	N	N	caught	C		on-bottom	164	34	6	9874.2	0.7
16		Night	1492	164	41	15	9881.5	B	L	Away	Up	N	N	N	unknown			on-bottom	164	42	20	9882.67	1.16667
16		Night	1493	164	42	17	9882.57	B	R	Left	Against	N	N	Y	escape		C	on-bottom	164	43	4	9883.13	0.566667
16		Night	1494	164	43	12	9883.4	B	L	Right	Transversing	N	N	N	escape		R	on-bottom	164	44	14	9884.47	1.06667
16		Night	1495	164	59	3	9899.1	T	R	Away	Against	Y	N	N	caught	R		on-bottom	165	0	22	9900.73	1.63333
16		Night	1496	165	15	24	9915.8	B	R	Left	Up	Y	N	Y	caught	C		on-bottom	165	17	1	9917.03	1.23333
16		Night	1497	165	25	11	9925.37	B	R	Left	Up	N	N	N	caught	L		on-bottom	165	26	1	9926.03	0.666667
16		Night	1498	165	28	5	9928.17	B	R	Away	Up	Y	N	Y	caught	C		on-bottom	165	29	1	9929.03	0.866667
16		Night	1499	167	33	13	10053.4	B	L	Right	Up	N	N	N	caught	C		off-bottom	167	34	7	10054.2	0.8
16		Night	1500	168	30	23	10110.8	B	L	Away	Up	Y	N	N	caught	L		off-bottom	168	32	28	10112.9	2.16667
16		Night	1501	168	45	1	10125	B	L	Away	Up	N	N	N	caught	C		off-bottom	168	45	26	10125.9	0.833333
16		Night	1502	168	57	14	10137.5	B	L	Right	Up	Y	N	N	caught	C		on-bottom	168	58	12	10138.4	0.933333	White light turns on at 02:51:40
18	25.04.2021	Day	1503	22	22	24	1342.8	B	L	Toward	Up	N	N	N	caught	L		off-bottom	22	23	20	1343.67	0.866667
18		Day	1504	25	17	14	1517.47	T	L	Right	Down	N	N	N	escape		L	off-bottom	25	18	17	1518.57	1.1
18		Day	1505	27	17	20	1637.67	B	L	Right	Up	N	N	N	caught	L		off-bottom	27	18	24	1638.8	1.13333
18		Day	1506	28	22	24	1702.8	B	L	Toward	Up	N	N	N	caught	L		off-bottom	28	23	20	1703.67	0.866667
18		Day	1507	28	22	24	1702.8	B	L	Away	With	Y	N	Y	escape		R	off-bottom	28	24	25	1704.83	2.03333
18		Day	1508	29	3	16	1743.53	B	L	Away	Up	N	N	N	caught	C		on-bottom	29	4	23	1744.77	1.23333
18		Day	1509	30	12	1	1812.03	T	L	Toward	NS	Y	N	N	caught	R		off-bottom	30	13	28	1813.93	1.9
18		Day	1510	32	10	24	1930.8	B	R	Left	NS	N	N	N	escape		R	off-bottom	32	12	10	1932.33	1.53333
18		Day	1511	33	2	4	1982.13	T	L	Toward	NS	N	Y	N	caught	L		off-bottom	33	3	12	1983.4	1.26667
18		Day	1512	33	15	13	1995.43	B	L	Away	NS	N	N	N	escape		L	off-bottom	33	16	12	1996.4	0.966667
18		Day	1513	33	19	28	1999.93	T	L	Toward	Down	N	N	N	escape		C	off-bottom	33	20	26	2000.87	0.933333
18		Day	1514	33	46	14	2026.47	B	R	Away	With	N	N	Y	escape		R	on-bottom	33	49	25	2029.83	3.36667
18		Day	1515	34	9	24	2049.8	B	L	Away	Up	N	N	Y	caught	R		on-bottom	34	10	17	2050.57	0.766667	Fish was seen close to the footgear and swims up to enter the trawl at the right
18		Day	1516	34	33	0	2073	B	R	Left	Transversing	N	N	N	escape		L	on-bottom	34	33	29	2073.97	0.966667
18		Day	1517	34	39	16	2079.53	B	R	Toward	Up	N	N	N	caught	C		on-bottom	34	39	28	2079.93	0.4
18		Day	1518	34	38	25	2078.83	T	L	Away	With	N	N	N	caught	L		on-bottom	34	41	25	2081.83	3
18		Day	1519	34	44	24	2084.8	B	R	Toward	Against	N	N	N	escape		C	on-bottom	34	45	9	2085.3	0.5
18		Day	1520	34	52	20	2092.67	B	R	Away	With	N	N	Y	escape		C	on-bottom	34	53	16	2093.53	0.866667
18		Day	1521	34	58	26	2098.87	B	R	Toward	Against	N	N	N	escape		C	on-bottom	35	0	4	2100.13	1.26667
18		Day	1522	35	0	18	2100.6	B	R	Away	NS	N	N	N	escape		C	on-bottom	35	1	11	2101.37	0.766667
18		Day	1523	35	19	4	2119.13	B	L	Away	Against	Y	N	Y	caught	C		on-bottom	35	20	2	2120.07	0.933333
18		Day	1524	35	37	17	2137.57	B	R	Away	With	N	N	Y	escape		R	on-bottom	35	39	2	2139.07	1.5
18		Day	1525	35	42	14	2142.47	B	L	Away	Up	Y	N	N	caught	R		off-bottom	35	44	15	2144.5	2.03333
18		Day	1526	36	27	10	2187.33	B	R	Toward	Against	N	N	N	escape		R	off-bottom	36	28	0	2188	0.666667
18		Day	1527	39	16	17	2356.57	B	L	Right	Against	N	N	N	escape		R	off-bottom	39	17	2	2357.07	0.5
18		Day	1528	41	30	21	2490.7	B	L	Toward	NS	N	N	N	escape		L	off-bottom	41	31	27	2491.9	1.2
18		Day	1529	43	24	13	2604.43	T	L	Toward	NS	N	N	N	caught	L		off-bottom	43	25	16	2605.53	1.1
18		Day	1530	54	38	27	3278.9	B	R	Left	Transversing	Y	N	N	escape		C	on-bottom	54	39	24	3279.8	0.9
18		Day	1531	54	48	8	3288.27	B	L	Right	Transversing	N	N	N	escape		R	on-bottom	54	49	0	3289	0.733333
18		Day	1532	56	45	17	3405.57	B	L	Right	Up	Y	N	Y	caught	R		on-bottom	56	47	19	3407.63	2.06667	Fish swims from left to right, touchs the roller and swims up to enter the trawl
18		Day	1533	57	10	3	3430.1	B	L	Away	Up	Y	N	N	caught	L		on-bottom	57	12	25	3432.83	2.73333
18		Day	1534	57	47	24	3467.8	B	L	Toward	Up	N	N	N	caught	L		on-bottom	57	48	8	3468.27	0.466667
18		Day	1535	57	55	13	3475.43	B	R	Left	Transversing	Y	N	N	escape		R	on-bottom	57	56	25	3476.83	1.4
18		Day	1536	58	46	14	3526.47	B	R	Left	Transversing	N	N	N	escape		L	on-bottom	58	47	5	3527.17	0.7
18		Day	1537	58	46	17	3526.57	B	R	Left	Transversing	Y	N	N	escape		C	on-bottom	58	47	9	3527.3	0.733333
18		Day	1538	59	8	18	3548.6	B	R	Left	Up	N	N	N	caught	L		on-bottom	59	9	15	3549.5	0.9
18		Day	1539	59	9	19	3549.63	T	R	Left	Transversing	Y	N	N	caught	L		on-bottom	59	12	8	3552.27	2.63333
18		Day	1540	59	11	5	3551.17	B	R	Left	UP	Y	N	Y	caught	L		on-bottom	59	12	6	3552.2	1.03333
18		Day	1541	59	14	13	3554.43	B	R	Away	Up	Y	N	Y	caught	R		on-bottom	59	15	2	3555.07	0.633333	Fish touchs the disc and then rises up
18		Day	1542	62	19	22	3739.73	B	R	Left	NS	N	N	N	escape		R	on-bottom	62	20	28	3740.93	1.2
18		Day	1543	62	36	12	3756.4	B	R	Toward	NS	N	N	N	escape		C	on-bottom	62	37	13	3757.43	1.03333
18		Day	1544	62	49	11	3769.37	B	L	Toward	Up	N	N	N	caught	C		on-bottom	62	50	2	3770.07	0.7
18		Day	1545	63	1	1	3781.03	B	R	Left	Up	Y	N	Y	caught	L		on-bottom	63	4	1	3784.03	3	fish transver, touchs the roller and rises up
18		Day	1546	63	6	19	3786.63	B	R	Left	Against	Y	N	Y	escape		R	on-bottom	63	7	9	3787.3	0.666667
18		Day	1547	63	27	4	3807.13	B	R	Toward	Up	N	N	N	caught	R		on-bottom	63	27	23	3807.77	0.633333
18		Day	1548	63	40	16	3820.53	B	R	Left	Up	Y	N	Y	caught	L		on-bottom	63	42	14	3822.47	1.93333
18		Day	1549	63	42	12	3822.4	B	R	Left	Against	N	N	N	escape		C	on-bottom	63	43	9	3823.3	0.9
18		Day	1550	63	48	0	3828	B	R	Toward	Against	N	N	N	escape		C	on-bottom	63	48	12	3828.4	0.4
18		Day	1551	63	51	27	3831.9	B	R	Left	Up	Y	N	Y	caught	L		on-bottom	63	53	15	3833.5	1.6
18		Day	1552	63	58	16	3838.53	B	R	Away	With	Y	N	Y	escape		R	on-bottom	64	0	12	3840.4	1.86667
18		Day	1553	64	4	1	3844.03	T	R	Toward	Against	N	N	N	caught	R		on-bottom	64	4	10	3844.33	0.3
18		Day	1554	64	15	4	3855.13	T	R	Away	Against	Y	N	N	caught	C		on-bottom	64	16	20	3856.67	1.53333
18		Day	1555	66	0	12	3960.4	B	R	Left	With	Y	N	Y	escape		R	on-bottom	66	2	15	3962.5	2.1
18		Day	1556	66	14	26	3974.87	B	R	Left	Up	N	N	N	caught	L		on-bottom	66	15	20	3975.67	0.8
18		Day	1557	66	25	21	3985.7	B	L	Away	Up	N	N	N	caught	L		on-bottom	66	26	26	3986.87	1.16667
18		Day	1558	69	32	12	4172.4	B	L	Away	Up	Y	N	N	caught	L		on-bottom	69	33	3	4173.1	0.7
18		Day	1559	69	32	16	4172.53	B	L	Away	NS	N	N	N	escape		R	on-bottom	69	33	14	4173.47	0.933333
18		Day	1560	70	37	22	4237.73	B	R	Left	Against	Y	N	Y	escape		C	on-bottom	70	39	6	4239.2	1.46667
18		Day	1561	82	32	4	4952.13	T	L	Toward	Down	N	Y	N	escape		L	off-bottom	82	33	0	4953	0.866667
18		Day	1562	84	27	17	5067.57	B	R	Away	Up	Y	N	Y	caught	R		on-bottom	84	28	5	5068.17	0.6
18		Day	1563	84	46	3	5086.1	T	L	Away	Against	Y	N	N	caught	L		on-bottom	84	47	23	5087.77	1.66667
18		Day	1564	84	46	22	5086.73	B	L	Toward	Up	N	N	N	caught	L		on-bottom	84	47	2	5087.07	0.333333
18		Day	1565	85	18	3	5118.1	B	L	Away	Up	N	N	N	caught	L		on-bottom	85	19	1	5119.03	0.933333
18		Day	1566	85	27	19	5127.63	B	R	Toward	Up	N	N	N	caught	R		on-bottom	85	27	28	5127.93	0.3
18		Day	1567	86	55	21	5215.7	T	L	Toward	Against	N	N	N	caught	L		on-bottom	86	56	25	5216.83	1.13333
18		Day	1568	87	55	29	5275.97	B	L	Away	Up	N	N	N	caught	L		on-bottom	87	56	12	5276.4	0.433333
18		Day	1569	88	17	12	5297.4	B	L	Away	Up	Y	N	N	caught	C		on-bottom	88	18	17	5298.57	1.16667
18		Day	1570	88	35	11	5315.37	B	L	Away	NS	N	N	N	escape		C	on-bottom	88	36	4	5316.13	0.766667
18		Day	1571	88	41	3	5321.1	B	R	Left	Against	Y	N	Y	escape		R	on-bottom	88	41	22	5321.73	0.633333
18		Day	1572	88	59	25	5339.83	B	L	Away	With	Y	N	N	escape		C	on-bottom	89	1	12	5341.4	1.56667
18		Day	1573	89	22	0	5362	T	R	Toward	Against	N	N	N	caught	C		off-bottom	89	22	17	5362.57	0.566667
18		Day	1574	94	0	11	5640.37	B	R	Left	Up	Y	N	Y	caught	C		on-bottom	94	1	10	5641.33	0.966667	Fish swims from right to left, touch the disk and up to enter the trawl
18		Day	1575	97	27	22	5847.73	T	L	Away	With	Y	N	N	caught	L		on-bottom	97	29	18	5849.6	1.86667
18		Day	1576	102	35	4	6155.13	B	R	Toward	Against	N	N	N	escape		R	off-bottom	102	35	22	6155.73	0.6
18		Day	1577	105	5	29	6305.97	T	L	Toward	NS	N	N	N	caught	L		off-bottom	105	7	7	6307.23	1.26667
18		Day	1578	105	36	1	6336.03	T	L	Toward	NS	N	N	N	caught	L		off-bottom	105	37	7	6337.23	1.2
18		Day	1579	108	20	19	6500.63	B	L	Toward	Up	N	N	N	caught	L		off-bottom	108	21	24	6501.8	1.16667
18		Day	1580	109	20	27	6560.9	T	L	Toward	Down	Y	N	N	escape		L	off-bottom	109	21	22	6561.73	0.833333
18		Day	1581	109	54	28	6594.93	T	L	Toward	Down	Y	Y	N	escape		C	off-bottom	109	56	0	6596	1.06667
18		Day	1582	132	11	29	7931.97	B	R	Toward	NS	N	N	N	escape		R	off-bottom	132	12	24	7932.8	0.833333
18		Day	1583	144	2	11	8642.37	T	R	Left	Down	Y	N	Y	escape		C	on-bottom	144	3	22	8643.73	1.36667
18		Day	1584	145	36	10	8736.33	T	R	Left	Against	N	N	N	caught	L		off-bottom	145	36	26	8736.87	0.533333
18		Day	1585	149	25	3	8965.1	B	L	Away	Up	Y	N	N	caught	C		on-bottom	149	26	8	8966.27	1.16667
18		Day	1586	156	42	13	9402.43	T	L	Toward	Against	N	Y	N	caught	C		off-bottom	156	43	26	9403.87	1.43333
18		Day	1587	159	45	12	9585.4	B	L	Toward	Up	N	N	N	caught	L		on-bottom	159	46	1	9586.03	0.633333
18		Day	1588	159	46	0	9586	B	R	Toward	Against	N	N	N	escape		C	on-bottom	159	46	23	9586.77	0.766667
18		Day	1589	160	8	26	9608.87	B	L	Away	Up	N	N	N	caught	L		on-bottom	160	10	14	9610.47	1.6
18		Day	1590	160	14	5	9614.17	B	R	Right	Up	Y	Y	N	caught	C		on-bottom	160	15	5	9615.17	1
18		Day	1591	165	50	8	9950.27	B	R	Left	Transversing	Y	N	Y	escape		C	on-bottom	165	51	4	9951.13	0.866667
18		Day	1592	166	0	10	9960.33	B	L	Away	Up	Y	N	N	caught	C		on-bottom	166	1	11	9961.37	1.03333
18		Day	1593	166	7	13	9967.43	B	R	Left	With	Y	N	Y	escape		R	on-bottom	166	8	21	9968.7	1.26667
18		Day	1594	179	57	11	10797.4	B	R	Toward	Up	N	N	N	caught	R		on-bottom	179	57	21	10797.7	0.333333
18		Day	1595	180	0	4	10800.1	B	R	Toward	Up	N	N	N	caught	C		on-bottom	180	0	24	10800.8	0.666667
18		Day	1596	181	22	12	10882.4	B	L	Right	Up	N	N	N	caught	R		on-bottom	181	23	12	10883.4	1
18		Day	1597	181	26	0	10886	B	L	Away	Transversing	Y	N	N	escape		R	on-bottom	181	26	27	10886.9	0.9
18		Day	1598	181	33	18	10893.6	B	R	Toward	Against	N	N	N	escape		C	on-bottom	181	34	12	10894.4	0.8
18		Day	1599	181	42	14	10902.5	B	R	Toward	Against	N	N	N	escape		C	on-bottom	181	42	29	10903	0.5
18		Day	1600	184	43	3	11083.1	B	L	Away	Up	Y	N	N	caught	C		on-bottom	184	44	9	11084.3	1.2
18		Day	1601	185	20	9	11120.3	B	L	Away	Up	N	N	N	caught	L		on-bottom	185	21	6	11121.2	0.9
18		Day	1602	185	35	21	11135.7	T	R	Toward	Against	N	N	N	caught	C		on-bottom	185	36	16	11136.5	0.833333
18		Day	1603	185	40	21	11140.7	T	R	Toward	Against	N	N	N	caught	R		on-bottom	185	41	4	11141.1	0.433333
18		Day	1604	185	59	4	11159.1	B	L	Away	Up	N	N	N	caught	R		on-bottom	185	59	16	11159.5	0.4
18		Day	1605	186	8	28	11168.9	B	L	Right	Up	N	N	N	caught	C		on-bottom	186	9	16	11169.5	0.6
18		Day	1606	186	16	18	11176.6	T	L	Away	Against	Y	N	N	caught	C		on-bottom	186	17	16	11177.5	0.933333
23	28.04.2021	Day	1607	19	23	18	1163.6	T	R	Toward	Against	N	N	N	caught	R		off-bottom	19	24	15	1164.5	0.9
23		Day	1608	22	11	1	1331.03	B	L	Away	Up	Y	N	N	caught	L		off-bottom	22	11	24	1331.8	0.766667
23		Day	1609	22	51	1	1371.03	B	R	Toward	Transversing	Y	N	N	escape		C	on-bottom	22	51	20	1371.67	0.633333
23		Day	1610	22	57	16	1377.53	B	R	Away	Up	N	N	N	caught	R		on-bottom	22	58	16	1378.53	1
23		Day	1611	23	4	22	1384.73	B	R	Toward	Against	Y	N	Y	escape		C	on-bottom	23	5	8	1385.27	0.533333	Fish swim toward the footgear and touchs the disk then escape through the space between disk
23		Day	1612	23	6	28	1386.93	B	R	Toward	Against	N	N	N	escape		R	on-bottom	23	7	11	1387.37	0.433333
23		Day	1613	23	21	10	1401.33	B	L	Right	Transversing	N	N	N	escape		R	on-bottom	23	22	4	1402.13	0.8
23		Day	1614	23	36	20	1416.67	T	R	Left	Against	Y	N	N	caught	L		on-bottom	23	37	26	1417.87	1.2
23		Day	1615	24	2	24	1442.8	B	L	Right	Against	N	N	N	escape		R	on-bottom	24	3	13	1443.43	0.633333
23		Day	1616	24	39	23	1479.77	T	L	Away	NS	N	N	N	caught	L		off-bottom	24	42	3	1482.1	2.33333
23		Day	1617	25	13	14	1513.47	T	L	Toward	Down	N	N	N	escape		R	off-bottom	25	14	6	1514.2	0.733333
23		Day	1618	25	15	5	1515.17	T	L	Away	Down	Y	N	N	escape		R	off-bottom	25	17	1	1517.03	1.86667
23		Day	1619	26	29	23	1589.77	B	L	Right	Transversing	Y	N	Y	escape		C	off-bottom	26	30	26	1590.87	1.1
23		Day	1620	26	55	25	1615.83	B	L	Right	Transversing	N	N	N	escape		R	on-bottom	26	56	10	1616.33	0.5
23		Day	1621	27	55	10	1675.33	T	L	Away	Down	N	N	N	escape		C	off-bottom	27	56	23	1676.77	1.43333
23		Day	1622	28	38	26	1718.87	B	R	Toward	Against	N	N	N	escape		R	on-bottom	28	39	9	1719.3	0.433333
23		Day	1623	28	39	29	1719.97	T	R	Toward	NS	N	N	N	caught	C		on-bottom	28	40	13	1720.43	0.466667
23		Day	1624	28	51	22	1731.73	B	R	Left	Up	Y	N	Y	caught	L		on-bottom	28	52	19	1732.63	0.9	Fish comes to touch the disk swimming up and turning to enter the trawl
23		Day	1625	28	53	29	1733.97	B	R	Left	Up	N	N	N	caught	L		on-bottom	28	54	14	1734.47	0.5
23		Day	1626	28	56	0	1736	T	L	Toward	Against	N	N	N	caught	R		on-bottom	28	56	26	1736.87	0.866667
23		Day	1627	29	9	7	1749.23	B	R	Toward	Up	N	N	N	caught	L		on-bottom	29	9	27	1749.9	0.666667
23		Day	1628	31	36	21	1896.7	T	R	Toward	Against	N	N	N	caught	C		on-bottom	31	37	0	1897	0.3
23		Day	1629	31	56	1	1916.03	B	R	Left	Up	N	N	N	caught	R		on-bottom	31	56	22	1916.73	0.7
23		Day	1630	32	7	10	1927.33	T	R	Left	Down	N	N	N	escape		L	on-bottom	32	7	25	1927.83	0.5
23		Day	1631	33	30	13	2010.43	B	L	Away	Up	Y	N	N	caught	C		on-bottom	33	31	1	2011.03	0.6
23		Day	1632	33	35	17	2015.57	B	L	Toward	Up	Y	N	Y	caught	R		on-bottom	33	36	15	2016.5	0.933333	Fish comes to touch the disk swimming up and turning to enter the trawl
23		Day	1633	33	57	10	2037.33	T	L	Right	Down	Y	N	N	escape		C	on-bottom	33	59	13	2039.43	2.1
23		Day	1634	35	10	18	2110.6	B	R	Away	Up	Y	N	N	caught	R		on-bottom	35	12	7	2112.23	1.63333	Fish swim with the trawl, when footgear touch the fish tail, fish swims up to enter the trawl
23		Day	1635	35	18	26	2118.87	B	R	Away	Up	Y	N	N	caught	R		on-bottom	35	20	1	2120.03	1.16667	Fish lies on the seabed and when the foogear approachs, fish turns to swim up and enter the trawl
23		Day	1636	35	34	27	2134.9	B	L	Toward	Up	N	N	N	caught	L		on-bottom	35	35	6	2135.2	0.3
23		Day	1637	36	43	8	2203.27	B	L	Away	Up	Y	N	N	caught	C		on-bottom	36	44	13	2204.43	1.16667
23		Day	1638	37	54	27	2274.9	B	L	Away	Up	N	N	N	caught	L		on-bottom	37	56	18	2276.6	1.7
23		Day	1639	38	7	29	2287.97	B	L	Away	With	Y	N	N	escape		L	on-bottom	38	9	1	2289.03	1.06667
23		Day	1640	40	2	4	2402.13	T	L	Toward	Down	Y	N	Y	escape		R	off-bottom	40	3	4	2403.13	1	Fish was going down, touchs the disk to turn and escape
23		Day	1641	41	32	28	2492.93	B	R	Toward	UP	N	N	N	caught	L		on-bottom	41	33	15	2493.5	0.566667
23		Day	1642	42	30	4	2550.13	T	L	Toward	Down	N	N	N	escape		L	off-bottom	42	30	21	2550.7	0.566667
23		Day	1643	42	40	25	2560.83	B	L	Away	Up	N	N	N	caught	C		off-bottom	42	41	27	2561.9	1.06667
23		Day	1644	43	6	15	2586.5	B	R	Toward	Against	N	N	N	escape		C	off-bottom	43	6	29	2586.97	0.466667
23		Day	1645	43	17	25	2597.83	B	R	Left	Against	Y	N	Y	escape		C	on-bottom	43	19	7	2599.23	1.4
23		Day	1646	43	22	2	2602.07	B	L	Right	Up	Y	N	Y	caught	L		on-bottom	43	23	7	2603.23	1.16667
23		Day	1647	43	23	5	2603.17	B	L	Right	Transversing	N	N	N	escape		R	on-bottom	43	23	26	2603.87	0.7
23		Day	1648	43	27	27	2607.9	B	R	Left	Against	Y	N	Y	escape		C	on-bottom	43	28	25	2608.83	0.933333
23		Day	1649	43	28	7	2608.23	B	L	Away	Up	Y	N	N	caught	L		on-bottom	43	28	27	2608.9	0.666667
23		Day	1650	43	37	11	2617.37	B	L	Away	Up	N	N	N	caught	C		on-bottom	43	38	28	2618.93	1.56667
23		Day	1651	43	39	23	2619.77	B	R	Left	Up	Y	N	N	caught	L		on-bottom	43	40	10	2620.33	0.566667
23		Day	1652	43	53	6	2633.2	B	R	Away	Up	Y	N	N	caught	L		on-bottom	43	53	29	2633.97	0.766667	Fish swims with the trawl, turns to swim up and enter the trawl
23		Day	1653	44	12	7	2652.23	B	R	Away	Up	N	N	N	caught	C		on-bottom	44	13	3	2653.1	0.866667
23		Day	1654	44	19	22	2659.73	B	R	Away	NS	N	N	N	escape		R	on-bottom	44	20	24	2660.8	1.06667
23		Day	1655	44	25	6	2665.2	B	L	Toward	Against	N	N	N	escape		C	off-bottom	44	25	18	2665.6	0.4
23		Day	1656	44	34	29	2674.97	B	L	Right	NS	N	N	N	escape		R	off-bottom	44	35	21	2675.7	0.733333
23		Day	1657	44	56	4	2696.13	T	L	Toward	Down	N	N	N	escape		L	off-bottom	44	57	2	2697.07	0.933333
23		Day	1658	45	55	8	2755.27	B	L	Right	NS	N	N	N	escape		C	on-bottom	45	56	9	2756.3	1.03333
23		Day	1659	46	18	19	2778.63	B	R	Toward	Up	N	N	N	caught	C		on-bottom	46	18	27	2778.9	0.266667
23		Day	1660	46	26	12	2786.4	B	R	Right	NS	N	N	N	escape		R	on-bottom	46	27	21	2787.7	1.3
23		Day	1661	46	54	28	2814.93	B	R	Toward	Up	N	N	N	caught	C		on-bottom	46	55	15	2815.5	0.566667
23		Day	1662	46	56	6	2816.2	B	R	Left	Against	Y	N	Y	escape		C	on-bottom	46	56	21	2816.7	0.5
23		Day	1663	47	3	12	2823.4	B	R	Away	Up	Y	N	N	caught	C		on-bottom	47	3	27	2823.9	0.5
23		Day	1664	47	3	24	2823.8	B	R	Toward	Up	N	N	N	caught	C		on-bottom	47	4	9	2824.3	0.5
23		Day	1665	47	8	11	2828.37	B	L	Away	Up	Y	N	N	caught	L		on-bottom	47	9	2	2829.07	0.7
23		Day	1666	47	26	25	2846.83	B	R	Left	With	Y	N	N	escape		C	on-bottom	47	27	22	2847.73	0.9
23		Day	1667	47	41	7	2861.23	T	R	Toward	Down	N	N	N	escape		C	on-bottom	47	41	23	2861.77	0.533333
23		Day	1668	47	59	27	2879.9	B	L	Away	Up	Y	N	N	caught	C		on-bottom	48	2	20	2882.67	2.76667
23		Day	1669	48	31	9	2911.3	B	L	Toward	Up	N	N	N	caught	C		on-bottom	48	32	5	2912.17	0.866667
23		Day	1670	48	36	28	2916.93	T	L	Away	Against	Y	N	N	caught	L		on-bottom	48	38	0	2918	1.06667
23		Day	1671	48	55	10	2935.33	B	L	Away	Against	Y	N	N	escape		C	on-bottom	48	56	4	2936.13	0.8
23		Day	1672	49	10	17	2950.57	B	L	Right	Up	Y	N	N	caught	C		on-bottom	49	10	27	2950.9	0.333333
23		Day	1673	49	21	16	2961.53	B	L	Toward	Up	N	N	N	caught	L		on-bottom	49	22	4	2962.13	0.6
23		Day	1674	49	49	5	2989.17	B	R	Away	Up	Y	N	Y	caught	R		on-bottom	49	50	17	2990.57	1.4
23		Day	1675	49	54	1	2994.03	B	R	Left	With	Y	N	N	unknown			on-bottom	49	54	21	2994.7	0.666667
23		Day	1676	49	54	13	2994.43	B	L	Away	Up	N	N	N	caught	C		on-bottom	49	54	29	2994.97	0.533333
23		Day	1677	49	57	7	2997.23	B	L	Away	Up	N	N	N	caught	L		on-bottom	49	58	4	2998.13	0.9	Fish swims away on the bottom, swims up above the fishing line and drift to the trawl (not swimming)
23		Day	1678	49	58	22	2998.73	B	L	Away	Up	Y	N	N	caught	L		on-bottom	49	59	6	2999.2	0.466667	Fish swims away on the bottom, flip to swim up and enter the trawl
23		Day	1679	50	1	11	3001.37	B	L	Away	Up	N	N	N	caught	L		on-bottom	50	2	11	3002.37	1	Fish is seen under the fishing line, rises up and drift to the trawl
23		Day	1680	50	4	22	3004.73	B	L	Toward	Up	N	N	N	caught	R		on-bottom	50	5	1	3005.03	0.3
23		Day	1681	50	14	15	3014.5	T	L	Away	Against	Y	N	N	caught	L		on-bottom	50	15	10	3015.33	0.833333
23		Day	1682	50	17	17	3017.57	B	L	Away	Up	N	N	N	caught	C		on-bottom	50	18	13	3018.43	0.866667
23		Day	1683	50	18	25	3018.83	B	R	Right	Up	Y	N	N	caught	C		on-bottom	50	19	25	3019.83	1	Fish swim from the right to the center, turns and rises up to enter the trawl
23		Day	1684	50	26	17	3026.57	T	R	Toward	Down	N	N	N	escape		C	on-bottom	50	28	0	3028	1.43333
23		Day	1685	50	27	25	3027.83	T	R	Away	NS	N	N	N	caught	C		on-bottom	50	29	18	3029.6	1.76667
23		Day	1686	50	30	13	3030.43	B	L	Away	Up	N	N	N	caught	C		off-bottom	50	32	3	3032.1	1.66667
23		Day	1687	51	10	4	3070.13	T	R	Away	With	N	N	N	caught	C		off-bottom	51	11	3	3071.1	0.966667
23		Day	1688	51	10	13	3070.43	T	R	Toward	Against	N	N	N	caught	R		off-bottom	51	11	8	3071.27	0.833333
23		Day	1689	52	11	27	3131.9	B	L	Toward	Up	N	N	N	caught	C		off-bottom	52	12	9	3132.3	0.4
23		Day	1690	54	12	10	3252.33	B	R	Away	Up	Y	N	N	caught	L		on-bottom	54	12	26	3252.87	0.533333
23		Day	1691	54	17	19	3257.63	B	R	Left	Against	N	N	N	escape		L	on-bottom	54	18	3	3258.1	0.466667
23		Day	1692	54	30	21	3270.7	T	L	Away	Against	Y	N	N	caught	R		on-bottom	54	31	27	3271.9	1.2
23		Day	1693	54	48	20	3288.67	B	L	Away	Up	N	N	N	caught	R		on-bottom	54	49	24	3289.8	1.13333
23		Day	1694	54	53	8	3293.27	B	R	Left	Up	Y	N	N	caught	L		on-bottom	54	54	9	3294.3	1.03333
23		Day	1695	55	1	4	3301.13	B	L	Toward	Up	N	N	N	caught	L		on-bottom	55	2	1	3302.03	0.9
23		Day	1696	56	47	29	3407.97	T	L	Toward	Down	N	N	N	escape		R	off-bottom	56	49	4	3409.13	1.16667
23		Day	1697	57	11	4	3431.13	T	L	Toward	Down	N	N	N	escape		L	off-bottom	57	12	5	3432.17	1.03333
23		Day	1698	57	46	9	3466.3	B	R	Left	Up	N	N	N	caught	L		on-bottom	57	47	9	3467.3	1
23		Day	1699	57	48	22	3468.73	T	R	Left	Down	N	N	N	escape		L	on-bottom	57	49	6	3469.2	0.466667
23		Day	1700	57	59	4	3479.13	T	L	Toward	Down	N	N	Y	escape		C	off-bottom	58	1	13	3481.43	2.3
23		Day	1701	59	6	15	3546.5	B	L	Toward	Up	N	N	N	caught	L		on-bottom	59	7	10	3547.33	0.833333
23		Day	1702	59	8	10	3548.33	B	R	Away	Up	Y	N	N	caught	R		on-bottom	59	8	27	3548.9	0.566667
23		Day	1703	59	12	11	3552.37	B	R	Toward	Up	N	N	N	caught	R		on-bottom	59	12	23	3552.77	0.4
23		Day	1704	60	19	4	3619.13	T	R	Toward	Against	N	N	N	caught	C		on-bottom	60	20	4	3620.13	1
23		Day	1705	60	38	28	3638.93	B	R	Left	Up	Y	Y	Y	caught	C		on-bottom	60	39	26	3639.87	0.933333
23		Day	1706	60	46	9	3646.3	B	R	Toward	Up	N	N	N	caught	L		on-bottom	60	47	9	3647.3	1
23		Day	1707	60	52	5	3652.17	B	L	Toward	Up	N	N	N	caught	R		on-bottom	60	52	16	3652.53	0.366667
23		Day	1708	60	58	11	3658.37	B	R	Toward	Up	N	N	N	caught	C		on-bottom	60	58	24	3658.8	0.433333
23		Day	1709	60	57	28	3657.93	B	L	Away	Up	N	N	N	caught	C		on-bottom	60	59	10	3659.33	1.4
23		Day	1710	61	2	18	3662.6	B	R	Left	Up	N	N	N	caught	L		on-bottom	61	3	7	3663.23	0.633333
23		Day	1711	61	6	16	3666.53	B	L	Toward	Up	N	N	N	caught	R		on-bottom	61	7	1	3667.03	0.5
23		Day	1712	61	8	26	3668.87	B	L	Toward	Up	N	N	N	caught	L		on-bottom	61	9	8	3669.27	0.4
23		Day	1713	61	8	25	3668.83	B	R	Away	Up	Y	N	Y	caught	R		on-bottom	61	9	25	3669.83	1
23		Day	1714	61	10	25	3670.83	T	R	Toward	Against	N	N	N	caught	C		on-bottom	61	11	9	3671.3	0.466667
23		Day	1715	61	10	21	3670.7	B	L	Toward	Up	N	N	N	caught	R		on-bottom	61	11	22	3671.73	1.03333
23		Day	1716	61	12	1	3672.03	T	R	Away	Against	Y	N	N	caught	C		on-bottom	61	14	14	3674.47	2.43333
23		Day	1717	61	16	16	3676.53	B	L	Toward	Up	N	N	N	caught	C		on-bottom	61	17	7	3677.23	0.7
23		Day	1718	61	17	1	3677.03	B	L	Toward	Up	Y	Y	N	caught	L		on-bottom	61	18	14	3678.47	1.43333
23		Day	1719	61	17	28	3677.93	B	L	Away	Up	Y	N	N	caught	L		on-bottom	61	18	19	3678.63	0.7
23		Day	1720	61	29	25	3689.83	B	L	Away	Up	N	N	N	caught	R		on-bottom	61	30	17	3690.57	0.733333
23		Day	1721	61	31	12	3691.4	B	R	Left	Up	N	N	N	caught	L		on-bottom	61	32	5	3692.17	0.766667
23		Day	1722	61	38	26	3698.87	T	L	Away	Up	Y	N	N	caught	C		on-bottom	61	40	4	3700.13	1.26667
23		Day	1723	61	40	8	3700.27	B	L	Toward	Up	N	N	N	caught	L		on-bottom	61	40	19	3700.63	0.366667
23		Day	1724	61	47	11	3707.37	T	L	Away	Up	Y	N	N	caught	L		on-bottom	61	48	8	3708.27	0.9
23		Day	1725	62	32	9	3752.3	T	L	Toward	Down	N	N	N	escape		C	off-bottom	62	33	21	3753.7	1.4
23		Day	1726	63	8	28	3788.93	T	L	Toward	Down	N	N	N	escape		C	off-bottom	63	10	7	3790.23	1.3
23		Day	1727	63	17	21	3797.7	T	L	Toward	Down	N	N	N	escape		R	off-bottom	63	19	1	3799.03	1.33333
23		Day	1728	64	47	14	3887.47	T	R	Toward	Down	N	N	N	escape		R	off-bottom	64	47	28	3887.93	0.466667
23		Day	1729	65	7	22	3907.73	B	R	Left	Up	N	N	N	caught	L		off-bottom	65	8	11	3908.37	0.633333
23		Day	1730	65	11	4	3911.13	B	L	Toward	Up	N	N	N	caught	R		on-bottom	65	11	24	3911.8	0.666667
23		Day	1731	65	14	9	3914.3	B	R	Left	Up	Y	N	Y	caught	R		on-bottom	65	15	15	3915.5	1.2
23		Day	1732	65	22	11	3922.37	B	R	Left	Up	N	N	N	caught	L		on-bottom	65	22	26	3922.87	0.5
23		Day	1733	65	23	17	3923.57	B	R	Toward	Up	N	N	N	caught	L		on-bottom	65	24	3	3924.1	0.533333
23		Day	1734	65	24	18	3924.6	B	R	Left	Up	N	N	N	caught	L		on-bottom	65	25	6	3925.2	0.6
23		Day	1735	65	25	4	3925.13	B	R	Left	Transversing	N	N	N	caught	L		on-bottom	65	25	21	3925.7	0.566667
23		Day	1736	65	25	11	3925.37	T	L	Toward	Against	N	N	N	caught	C		on-bottom	65	26	5	3926.17	0.8
23		Day	1737	65	27	23	3927.77	B	R	Toward	Against	N	N	N	escape		R	on-bottom	65	28	5	3928.17	0.4
23		Day	1738	65	29	26	3929.87	B	R	Away	Up	Y	N	Y	caught	L		on-bottom	65	30	15	3930.5	0.633333
23		Day	1739	65	30	12	3930.4	T	R	Left	Against	N	N	N	caught	L		on-bottom	65	30	23	3930.77	0.366667
23		Day	1740	65	30	11	3930.37	B	L	Away	UP	Y	N	N	caught	C		on-bottom	65	31	19	3931.63	1.26667
23		Day	1741	65	31	5	3931.17	B	L	Toward	UP	N	N	N	caught	C		on-bottom	65	31	17	3931.57	0.4
23		Day	1742	65	36	7	3936.23	T	R	Toward	Against	N	N	N	caught	C		on-bottom	65	36	28	3936.93	0.7
23		Day	1743	65	39	22	3939.73	B	L	Away	Up	N	N	N	caught	C		on-bottom	65	40	15	3940.5	0.766667	Fish swims with the trawl, rises up and drift to the trawl
23		Day	1744	65	42	9	3942.3	T	L	Toward	Against	N	N	N	caught	C		on-bottom	65	43	4	3943.13	0.833333
23		Day	1745	65	44	7	3944.23	B	L	Away	Up	Y	N	N	caught	C		on-bottom	65	45	1	3945.03	0.8
23		Day	1746	65	49	21	3949.7	B	R	Toward	Up	N	N	N	caught	R		on-bottom	65	50	4	3950.13	0.433333
23		Day	1747	65	52	5	3952.17	T	R	Away	NS	N	N	N	caught	R		on-bottom	65	53	18	3953.6	1.43333
23		Day	1748	65	53	22	3953.73	T	L	Away	Against	Y	N	N	caught	L		on-bottom	65	55	0	3955	1.26667
23		Day	1749	65	54	16	3954.53	B	L	Away	Against	Y	N	N	escape		R	on-bottom	65	56	3	3956.1	1.56667
23		Day	1750	65	55	1	3955.03	B	L	Away	Up	Y	N	N	caught	L		on-bottom	65	56	2	3956.07	1.03333
23		Day	1751	65	55	2	3955.07	T	R	Toward	Against	N	N	N	caught	L		on-bottom	65	55	22	3955.73	0.666667
23		Day	1752	65	59	10	3959.33	B	L	Away	Against	Y	N	N	caught	R		on-bottom	66	0	15	3960.5	1.16667
23		Day	1753	66	4	23	3964.77	T	R	Toward	Against	N	N	N	caught	C		on-bottom	66	5	15	3965.5	0.733333
23		Day	1754	66	5	4	3965.13	B	R	Toward	Up	N	N	N	caught	C		on-bottom	66	6	1	3966.03	0.9
23		Day	1755	66	16	15	3976.5	T	L	Toward	Against	N	N	N	caught	R		off-bottom	66	17	22	3977.73	1.23333
23		Day	1756	66	23	23	3983.77	T	L	Away	NS	N	N	N	caught	L		off-bottom	66	25	12	3985.4	1.63333
23		Day	1757	66	38	22	3998.73	B	L	Toward	Up	N	N	N	caught	R		off-bottom	66	39	14	3999.47	0.733333
23		Day	1758	66	55	6	4015.2	B	L	Toward	Up	N	N	N	caught	L		on-bottom	66	55	22	4015.73	0.533333
23		Day	1759	67	4	2	4024.07	B	R	Away	Up	Y	N	N	caught	R		on-bottom	67	5	22	4025.73	1.66667
23		Day	1760	71	5	10	4265.33	B	L	Away	Up	N	N	N	caught	L		on-bottom	71	6	18	4266.6	1.26667	Fish swim away, rises up and turn to enter the trawl
23		Day	1761	71	50	14	4310.47	B	L	Away	Up	Y	N	N	caught	R		on-bottom	71	51	16	4311.53	1.06667
23		Day	1762	73	20	14	4400.47	T	L	Toward	Against	N	Y	N	caught	C		off-bottom	73	21	2	4401.07	0.6	Fish went down to touch the fishing line and rise up again to enter the trawl
23		Day	1763	73	50	10	4430.33	T	L	Toward	Against	N	N	N	caught	L		off-bottom	73	51	2	4431.07	0.733333
23		Day	1764	77	19	3	4639.1	B	L	Away	Up	N	N	N	caught	C		on-bottom	77	20	5	4640.17	1.06667	Fish swim away, rises up and turn to enter the trawl
23		Day	1765	77	22	6	4642.2	B	R	Away	Up	N	N	N	caught	R		on-bottom	77	22	21	4642.7	0.5	Fish swim away, rises up and turn to enter the trawl
23		Day	1766	77	25	2	4645.07	B	L	Away	Up	Y	N	N	caught	L		on-bottom	77	25	20	4645.67	0.6
23		Day	1767	77	28	13	4648.43	B	L	Right	Up	N	N	N	caught	L		on-bottom	77	29	22	4649.73	1.3	Fish oriented to the right, rises up and turn to enter the trawl
23		Day	1768	77	36	16	4656.53	B	L	Right	Transversing	N	N	N	escape		R	on-bottom	77	37	3	4657.1	0.566667
23		Day	1769	77	37	19	4657.63	B	L	Away	Up	Y	N	N	caught	C		on-bottom	77	38	3	4658.1	0.466667
23		Day	1770	77	40	10	4660.33	B	L	Toward	Up	N	N	N	caught	L		on-bottom	77	40	21	4660.7	0.366667
23		Day	1771	77	41	27	4661.9	B	L	Away	NS	N	N	N	escape	L		on-bottom	77	43	5	4663.17	1.26667
23		Day	1772	77	51	1	4671.03	B	R	Toward	Against	N	N	N	escape		C	on-bottom	77	51	19	4671.63	0.6
23		Day	1773	77	56	2	4676.07	B	L	Right	Transversing	N	Y	Y	escape		R	on-bottom	77	57	7	4677.23	1.16667
23		Day	1774	78	9	20	4689.67	B	L	Away	Up	Y	N	N	caught	R		on-bottom	78	10	20	4690.67	1
23		Day	1775	78	30	11	4710.37	B	L	Right	Transversing	N	N	N	escape		R	on-bottom	78	31	7	4711.23	0.866667
23		Day	1776	78	48	25	4728.83	B	L	Right	Transversing	N	N	Y	escape		R	on-bottom	78	49	23	4729.77	0.933333
23		Day	1777	79	13	26	4753.87	B	L	Away	Up	Y	N	Y	caught	C		off-bottom	79	14	25	4754.83	0.966667
23		Day	1778	79	24	16	4764.53	B	L	Right	Transversing	N	N	Y	escape		R	on-bottom	79	25	12	4765.4	0.866667
23		Day	1779	79	29	12	4769.4	B	R	Toward	Up	N	N	N	caught	C		off-bottom	79	30	3	4770.1	0.7
23		Day	1780	79	32	7	4772.23	B	L	Toward	Up	N	N	N	caught	L		on-bottom	79	33	3	4773.1	0.866667
23		Day	1781	79	45	24	4785.8	B	L	Toward	Up	N	N	Y	caught	C		on-bottom	79	46	14	4786.47	0.666667
23		Day	1782	80	20	22	4820.73	B	R	Toward	Up	N	N	N	caught	C		on-bottom	80	21	7	4821.23	0.5
23		Day	1783	82	6	23	4926.77	B	R	Toward	Against	N	N	N	escape		R	off-bottom	82	7	14	4927.47	0.7
23		Day	1784	86	5	2	5165.07	B	R	Left	Up	Y	N	N	caught	L		on-bottom	86	5	26	5165.87	0.8
23		Day	1785	86	22	1	5182.03	B	L	Away	Up	N	N	N	caught	R		on-bottom	86	22	17	5182.57	0.533333
23		Day	1786	87	35	10	5255.33	B	R	Right	Up	N	N	N	caught	R		on-bottom	87	36	5	5256.17	0.833333
23		Day	1787	87	36	25	5256.83	B	L	Away	Up	Y	N	Y	caught	L		on-bottom	87	37	13	5257.43	0.6
23		Day	1788	87	41	18	5261.6	B	L	Toward	Up	N	N	N	caught	L		on-bottom	87	42	9	5262.3	0.7
23		Day	1789	87	43	10	5263.33	B	R	Toward	Up	N	N	N	caught	R		on-bottom	87	44	1	5264.03	0.7
23		Day	1790	87	53	3	5273.1	T	R	Toward	Against	N	N	N	caught	C		on-bottom	87	53	16	5273.53	0.433333
23		Day	1791	87	54	28	5274.93	B	R	Away	Up	N	N	N	caught	R		on-bottom	87	56	2	5276.07	1.13333
23		Day	1792	87	56	5	5276.17	B	L	Toward	Up	N	N	N	caught	C		on-bottom	87	56	21	5276.7	0.533333
23		Day	1793	87	56	1	5276.03	B	L	Away	Up	Y	N	N	caught	R		on-bottom	87	57	22	5277.73	1.7
23		Day	1794	87	58	22	5278.73	B	R	Toward	Against	N	N	N	escape		C	on-bottom	87	59	0	5279	0.266667
23		Day	1795	87	58	23	5278.77	B	L	Toward	Up	N	N	N	caught	L		on-bottom	87	59	11	5279.37	0.6
23		Day	1796	87	58	29	5278.97	B	L	Toward	Up	N	N	N	caught	L		on-bottom	87	59	26	5279.87	0.9
23		Day	1797	87	59	0	5279	B	L	Away	Up	Y	N	N	caught	L		on-bottom	88	0	4	5280.13	1.13333
23		Day	1798	88	0	17	5280.57	B	R	Right	Up	Y	N	Y	caught	L		on-bottom	88	1	11	5281.37	0.8
23		Day	1799	88	4	29	5284.97	B	L	Away	Up	Y	N	N	caught	L		on-bottom	88	5	28	5285.93	0.966667
23		Day	1800	88	6	10	5286.33	B	L	Toward	Up	N	N	N	caught	R		on-bottom	88	6	26	5286.87	0.533333
23		Day	1801	88	10	0	5290	T	L	Away	NS	N	N	N	caught	C		on-bottom	88	11	2	5291.07	1.06667
23		Day	1802	88	21	19	5301.63	B	L	Away	Up	Y	N	N	caught	L		on-bottom	88	22	24	5302.8	1.16667
23		Day	1803	88	40	29	5320.97	B	R	Left	Up	Y	N	Y	caught	C		on-bottom	88	41	19	5321.63	0.666667
23		Day	1804	88	41	13	5321.43	T	R	Away	Against	Y	N	N	caught	L		on-bottom	88	42	25	5322.83	1.4
23		Day	1805	88	45	7	5325.23	T	L	Toward	Against	N	N	N	caught	C		on-bottom	88	45	28	5325.93	0.7
23		Day	1806	88	57	11	5337.37	B	L	Away	Up	N	N	N	caught	R		on-bottom	88	58	3	5338.1	0.733333
23		Day	1807	89	0	1	5340.03	T	R	Away	Against	Y	N	N	caught	C		on-bottom	89	0	20	5340.67	0.633333
23		Day	1808	90	51	22	5451.73	T	L	Toward	Down	N	N	N	escape		R	off-bottom	90	53	16	5453.53	1.8
23		Day	1809	95	35	11	5735.37	B	R	Toward	Up	N	N	N	caught	C		on-bottom	95	35	27	5735.9	0.533333
23		Day	1810	95	38	25	5738.83	B	R	Toward	Up	N	N	N	caught	R		on-bottom	95	39	7	5739.23	0.4
23		Day	1811	95	48	6	5748.2	B	R	Away	Up	N	N	N	caught	R		on-bottom	95	49	8	5749.27	1.06667
23		Day	1812	96	5	8	5765.27	T	L	Away	With	N	N	N	caught	C		on-bottom	96	6	14	5766.47	1.2
23		Day	1813	96	50	6	5810.2	B	L	Toward	Up	N	N	N	caught	C		on-bottom	96	51	1	5811.03	0.833333
23		Day	1814	96	53	22	5813.73	B	L	Away	Up	N	N	N	caught	C		on-bottom	96	54	15	5814.5	0.766667
23		Day	1815	97	2	15	5822.5	B	R	Left	Up	N	N	N	caught	L		on-bottom	97	3	5	5823.17	0.666667
23		Day	1816	97	5	26	5825.87	T	L	Away	NS	N	N	N	caught	L		on-bottom	97	7	7	5827.23	1.36667
23		Day	1817	97	8	13	5828.43	B	L	Toward	Up	N	N	N	caught	L		on-bottom	97	9	11	5829.37	0.933333
23		Day	1818	97	12	3	5832.1	B	R	Left	Up	N	N	N	caught	L		on-bottom	97	12	24	5832.8	0.7
23		Day	1819	97	13	12	5833.4	B	L	Toward	Up	N	N	N	caught	C		on-bottom	97	14	9	5834.3	0.9
23		Day	1820	97	18	25	5838.83	T	L	Right	NS	N	N	N	caught	C		on-bottom	97	19	27	5839.9	1.06667
23		Day	1821	97	23	2	5843.07	B	R	Toward	Up	N	N	N	caught	C		on-bottom	97	23	14	5843.47	0.4
23		Day	1822	97	25	12	5845.4	B	L	Toward	Up	N	N	N	caught	R		on-bottom	97	26	8	5846.27	0.866667
23		Day	1823	97	27	3	5847.1	T	R	Away	NS	N	N	N	caught	C		on-bottom	97	28	10	5848.33	1.23333
23		Day	1824	101	49	20	6109.67	B	L	Right	Up	N	N	N	caught	R		on-bottom	101	50	12	6110.4	0.733333
24	28.04.2021	Day	1825	28	14	16	1694.53	T	L	Toward	Against	Y	N	N	caught	L		off-bottom	28	15	26	1695.87	1.33333
24		Day	1826	40	23	0	2423	B	R	Away	NS	N	N	Y	escape		C	on-bottom	40	24	1	2424.03	1.03333	Fish lies on the seabed and when the foogear approachs, and escapes under the footgear
24		Day	1827	40	27	9	2427.3	T	L	Away	Against	Y	N	N	caught	C		on-bottom	40	28	19	2428.63	1.33333
24		Day	1828	49	26	22	2966.73	T	L	Toward	Down	N	N	N	escape		L	on-bottom	49	27	14	2967.47	0.733333
24		Day	1829	55	26	8	3326.27	T	L	Toward	Down	Y	N	Y	caught	L		off-bottom	55	27	22	3327.73	1.46667	Fish swims down from top and touchs the fishing line, turns to rise up and enter the trawl
24		Day	1830	58	0	20	3480.67	B	R	Toward	Against	N	N	N	escape		R	off-bottom	58	1	5	3481.17	0.5
24		Day	1831	58	21	10	3501.33	T	R	Toward	Down	N	N	N	escape		C	off-bottom	58	22	11	3502.37	1.03333
24		Day	1832	58	59	3	3539.1	T	L	Toward	Down	N	N	N	escape		R	off-bottom	59	0	3	3540.1	1
24		Day	1833	61	25	27	3685.9	T	L	Toward	Down	Y	N	Y	escape		C	off-bottom	61	27	0	3687	1.1
24		Day	1834	62	46	5	3766.17	T	L	Toward	Against	N	N	N	caught	L		off-bottom	62	46	18	3766.6	0.433333
24		Day	1835	64	12	5	3852.17	T	L	Toward	Down	N	N	N	escape		L	off-bottom	64	13	3	3853.1	0.933333
24		Day	1836	64	46	3	3886.1	T	L	Toward	Down	Y	Y	Y	caught	C		off-bottom	64	47	21	3887.7	1.6
24		Day	1837	68	58	0	4138	T	L	Toward	Down	N	N	N	escape		L	off-bottom	68	58	18	4138.6	0.6
24		Day	1838	70	43	23	4243.77	B	L	Toward	Up	N	N	N	caught	L		off-bottom	70	44	8	4244.27	0.5
24		Day	1839	70	52	23	4252.77	T	L	Toward	Against	Y	N	N	caught	R		off-bottom	70	54	8	4254.27	1.5
24		Day	1840	71	32	15	4292.5	T	L	Toward	Down	N	N	N	escape		L	off-bottom	71	33	1	4293.03	0.533333
24		Day	1841	72	13	0	4333	T	L	Toward	Against	N	N	N	caught	C		off-bottom	72	13	8	4333.27	0.266667
24		Day	1842	72	17	24	4337.8	T	R	Toward	Against	N	N	N	caught	C		off-bottom	72	18	7	4338.23	0.433333
24		Day	1843	72	40	23	4360.77	T	L	Toward	Down	N	N	N	escape		L	off-bottom	72	41	14	4361.47	0.7
24		Day	1844	72	46	6	4366.2	T	L	Away	Down	N	N	N	escape		C	off-bottom	72	47	16	4367.53	1.33333
24		Day	1845	73	8	19	4388.63	T	R	Toward	Down	N	N	N	escape		R	off-bottom	73	9	9	4389.3	0.666667
24		Day	1846	73	27	0	4407	T	L	Toward	Against	Y	N	N	caught	L		off-bottom	73	28	10	4408.33	1.33333
24		Day	1847	74	33	20	4473.67	T	R	Toward	Down	N	N	N	escape		R	off-bottom	74	34	8	4474.27	0.6
24		Day	1848	74	45	6	4485.2	T	L	Away	NS	Y	N	N	caught	L		off-bottom	74	46	29	4486.97	1.76667	Fish drift to the trawl, turns to enter the trawl at the fishing line
24		Day	1849	75	21	18	4521.6	T	L	Toward	Down	N	N	N	escape		L	off-bottom	75	22	9	4522.3	0.7
24		Day	1850	75	47	21	4547.7	T	L	Away	With	N	N	N	caught	L		off-bottom	75	49	5	4549.17	1.46667
24		Day	1851	75	51	19	4551.63	T	R	Toward	Down	N	N	N	escape		C	off-bottom	75	52	8	4552.27	0.633333
24		Day	1852	76	0	1	4560.03	T	L	Toward	Against	N	N	N	caught	L		off-bottom	76	1	7	4561.23	1.2
24		Day	1853	76	10	0	4570	T	L	Toward	Down	N	N	N	escape		C	off-bottom	76	10	13	4570.43	0.433333
24		Day	1854	77	17	25	4637.83	T	L	Toward	Against	N	N	N	caught	L		off-bottom	77	18	19	4638.63	0.8
24		Day	1855	77	33	27	4653.9	T	L	Away	Against	Y	N	N	caught	L		off-bottom	77	36	0	4656	2.1
24		Day	1856	77	36	21	4656.7	B	L	Away	Up	Y	N	N	caught	L		off-bottom	77	38	3	4658.1	1.4
24		Day	1857	78	24	21	4704.7	T	L	Toward	Against	N	N	N	caught	L		off-bottom	78	25	26	4705.87	1.16667
24		Day	1858	78	34	24	4714.8	T	L	Toward	With	Y	N	N	caught	L		off-bottom	78	36	25	4716.83	2.03333
24		Day	1859	79	2	23	4742.77	T	L	Away	With	Y	N	N	caught	R		off-bottom	79	4	2	4744.07	1.3
24		Day	1860	79	37	0	4777	T	R	Toward	Against	Y	N	N	caught	C		off-bottom	79	37	20	4777.67	0.666667
24		Day	1861	93	7	1	5587.03	T	L	Toward	Down	N	N	N	escape		C	off-bottom	93	7	26	5587.87	0.833333
24		Day	1862	95	0	15	5700.5	T	L	Toward	NS	N	N	N	caught	L		off-bottom	95	1	7	5701.23	0.733333
24		Day	1863	97	6	13	5826.43	T	L	Toward	Down	N	N	N	escape		L	off-bottom	97	7	3	5827.1	0.666667
25	28.04.2021	Night	1864	26	28	8	1588.27	B	L	Toward	Up	N	N	N	caught	L		on-bottom	26	28	21	1588.7	0.433333
25		Night	1865	26	36	3	1596.1	T	L	Right	NS	N	N	N	caught	C		on-bottom	26	36	23	1596.77	0.666667
25		Night	1866	26	38	17	1598.57	T	L	Away	Against	Y	N	N	caught	C		on-bottom	26	39	20	1599.67	1.1
25		Night	1867	26	47	23	1607.77	B	L	Away	Up	Y	N	Y	caught	C		on-bottom	26	48	23	1608.77	1
25		Night	1868	26	59	18	1619.6	B	L	Toward	Up	N	N	N	caught	L		on-bottom	27	0	5	1620.17	0.566667
25		Night	1869	28	30	8	1710.27	B	R	Left	NS	N	N	N	escape		C	on-bottom	28	30	28	1710.93	0.666667
25		Night	1870	30	14	27	1814.9	B	L	Toward	Up	N	N	N	caught	L		on-bottom	30	15	9	1815.3	0.4
25		Night	1871	30	22	16	1822.53	B	L	Toward	Up	N	N	N	caught	C		on-bottom	30	23	0	1823	0.466667
25		Night	1872	30	45	10	1845.33	B	R	Right	NS	Y	N	Y	escape		R	on-bottom	30	46	5	1846.17	0.833333
25		Night	1873	31	36	23	1896.77	B	R	Away	NS	Y	N	Y	escape		R	on-bottom	31	38	9	1898.3	1.53333
25		Night	1874	38	54	25	2334.83	B	R	Toward	NS	N	N	N	escape		R	on-bottom	38	55	25	2335.83	1
25		Night	1875	39	51	15	2391.5	T	L	Toward	Against	Y	N	N	caught	L		on-bottom	39	51	25	2391.83	0.333333
25		Night	1876	47	7	27	2827.9	B	L	Toward	Against	N	N	N	escape		L	off-bottom	47	8	23	2828.77	0.866667
25		Night	1877	51	1	9	3061.3	B	R	Right	NS	N	N	N	escape		R	on-bottom	51	2	4	3062.13	0.833333
25		Night	1878	53	27	10	3207.33	T	L	Right	Down	N	N	N	escape		C	off-bottom	53	29	2	3209.07	1.73333
25		Night	1879	64	52	0	3892	T	L	Toward	Against	Y	N	N	caught	L		off-bottom	64	52	27	3892.9	0.9
25		Night	1880	66	58	4	4018.13	T	R	Toward	Against	N	N	N	caught	C		off-bottom	66	59	15	4019.5	1.36667
25		Night	1881	67	40	0	4060	T	L	Toward	Down	N	N	N	escape		L	off-bottom	67	40	20	4060.67	0.666667
25		Night	1882	69	34	27	4174.9	T	R	Toward	Against	Y	N	Y	caught	L		off-bottom	69	36	14	4176.47	1.56667	Fish swims down to see the escape, but contact the footgear and turns to swim up to enter the trawl at the left
25		Night	1883	72	22	18	4342.6	T	L	Away	NS	N	N	N	caught	L		off-bottom	72	23	23	4343.77	1.16667
25		Night	1884	72	34	29	4354.97	T	L	Toward	Down	N	N	N	escape		C	on-bottom	72	35	14	4355.47	0.5	Trawl slight on the bottom
25		Night	1885	74	10	13	4450.43	T	R	Left	Down	Y	N	N	escape		L	on-bottom	74	11	5	4451.17	0.733333	Trawl slight on the bottom, fish swims transversing from the right to the left to escape
25		Night	1886	83	59	1	5039.03	T	L	Toward	NS	N	N	N	caught	L		off-bottom	84	1	8	5041.27	2.23333
25		Night	1887	85	40	8	5140.27	T	L	Toward	Down	Y	Y	N	escape		L	off-bottom	85	41	25	5141.83	1.56667	Fish touchs the fishing line two times before escape
25		Night	1888	87	3	21	5223.7	T	R	Toward	Down	N	N	N	escape		R	off-bottom	87	4	14	5224.47	0.766667
25		Night	1889	100	44	4	6044.13	T	R	Toward	Down	Y	Y	N	caught	R		off-bottom	100	45	1	6045.03	0.9	Fish swimming down, touchs the fishing line and turns to swim up to enter the trawl
25		Night	1890	112	19	0	6739	T	L	Away	With	N	N	N	caught	C		off-bottom	112	19	24	6739.8	0.8
25		Night	1891	115	27	25	6927.83	T	L	Toward	NS	N	N	N	caught	L		off-bottom	115	28	28	6928.93	1.1
25		Night	1892	120	17	26	7217.87	B	L	Toward	Up	N	N	N	caught	L		on-bottom	120	18	17	7218.57	0.7
25		Night	1893	120	17	11	7217.37	B	R	Away	Up	Y	N	N	caught	C		on-bottom	120	18	19	7218.63	1.26667
25		Night	1894	120	34	29	7234.97	B	L	Right	Transversing	N	N	N	escape		R	on-bottom	120	35	25	7235.83	0.866667
25		Night	1895	120	54	17	7254.57	B	R	Away	Up	Y	N	N	caught	R		on-bottom	120	55	2	7255.07	0.5
26	29.04.2021	Night	1896	39	42	14	2382.47	T	R	Toward	Down	N	N	N	escape		C	off-bottom	39	43	7	2383.23	0.766667
26		Night	1897	42	34	16	2554.53	T	L	Toward	Up	Y	N	N	caught	C		off-bottom	42	35	7	2555.23	0.7
26		Night	1898	54	0	14	3240.47	T	L	Away	Against	N	N	N	caught	L		off-bottom	54	1	1	3241.03	0.566667
26		Night	1899	58	1	21	3481.7	T	L	Right	Against	N	N	N	caught	R		off-bottom	58	3	7	3483.23	1.53333
26		Night	1900	58	22	29	3502.97	T	L	Toward	Down	Y	N	N	escape		L	off-bottom	58	23	27	3503.9	0.933333
26		Night	1901	75	16	27	4516.9	T	L	Toward	Down	N	N	N	escape		C	off-bottom	75	17	17	4517.57	0.666667
26		Night	1902	75	25	7	4525.23	B	L	Toward	NS	N	N	N	escape		C	off-bottom	75	26	13	4526.43	1.2
26		Night	1903	86	58	0	5218	T	R	Toward	Down	N	N	N	escape		C	off-bottom	86	58	17	5218.57	0.566667
26		Night	1904	87	0	9	5220.3	T	L	Right	NS	N	N	N	caught	C		off-bottom	87	1	11	5221.37	1.06667
26		Night	1905	100	10	29	6010.97	B	L	Right	Transversing	N	N	N	escape		R	off-bottom	100	12	19	6012.63	1.66667
26		Night	1906	105	57	0	6357	T	R	Toward	Against	Y	Y	N	caught	C		off-bottom	105	57	29	6357.97	0.966667
26		Night	1907	108	8	10	6488.33	B	L	Right	Up	N	N	N	caught	L		off-bottom	108	9	19	6489.63	1.3
26		Night	1908	109	9	5	6549.17	T	L	Toward	NS	Y	N	N	caught	L		off-bottom	109	10	10	6550.33	1.16667
26		Night	1909	125	5	20	7505.67	T	L	Toward	Down	N	N	Y	escape		C	off-bottom	125	6	24	7506.8	1.13333
27	29.04.2021	Day	1910	18	35	1	1115.03	B	L	Away	Up	N	N	N	caught	L		on-bottom	18	36	6	1116.2	1.16667
27		Day	1911	19	40	19	1180.63	T	L	Right	NS	N	N	N	caught	C		on-bottom	19	41	17	1181.57	0.933333
27		Day	1912	19	42	26	1182.87	B	L	Right	Up	N	N	N	caught	C		on-bottom	19	43	27	1183.9	1.03333
27		Day	1913	19	48	5	1188.17	T	R	Away	With	N	N	N	caught	C		on-bottom	19	50	5	1190.17	2
27		Day	1914	19	58	18	1198.6	B	R	Away	Up	N	N	N	caught	L		on-bottom	20	0	22	1200.73	2.13333
27		Day	1915	20	22	13	1222.43	B	L	Right	Up	N	N	N	caught	L		on-bottom	20	23	19	1223.63	1.2
27		Day	1916	20	22	0	1222	T	L	Toward	NS	N	N	N	caught	L		on-bottom	20	24	13	1224.43	2.43333
27		Day	1917	20	29	11	1229.37	B	R	Away	Up	N	N	N	caught	L		on-bottom	20	30	24	1230.8	1.43333
27		Day	1918	21	52	11	1312.37	T	L	Toward	Against	N	N	N	caught	L		on-bottom	21	52	27	1312.9	0.533333
27		Day	1919	22	7	9	1327.3	T	L	Toward	Against	N	N	N	caught	L		on-bottom	22	8	1	1328.03	0.733333
27		Day	1920	23	7	20	1387.67	B	R	Right	Up	N	N	N	caught	R		on-bottom	23	8	3	1388.1	0.433333
27		Day	1921	37	55	15	2275.5	B	R	Left	UP	N	N	N	caught	L		on-bottom	37	56	1	2276.03	0.533333
27		Day	1922	38	8	13	2288.43	B	R	Toward	Against	N	N	N	caught	L		on-bottom	38	8	28	2288.93	0.5
27		Day	1923	38	10	26	2290.87	T	R	Away	Up	N	N	N	caught	L		on-bottom	38	11	19	2291.63	0.766667
27		Day	1924	38	54	22	2334.73	B	R	Toward	Up	N	N	N	caught	C		on-bottom	38	55	1	2335.03	0.3
27		Day	1925	39	6	4	2346.13	B	R	Toward	Up	N	N	N	caught	R		on-bottom	39	6	13	2346.43	0.3
27		Day	1926	43	8	0	2588	T	R	Left	Transversing	N	N	N	caught	L		on-bottom	43	8	15	2588.5	0.5
27		Day	1927	43	7	24	2587.8	T	L	Right	NS	N	N	N	caught	L		on-bottom	43	8	21	2588.7	0.9
27		Day	1928	43	13	1	2593.03	B	L	Toward	Up	N	N	N	caught	R		on-bottom	43	13	13	2593.43	0.4
27		Day	1929	43	27	17	2607.57	B	R	Left	Transversing	Y	Y	N	caught	L		on-bottom	43	28	13	2608.43	0.866667
27		Day	1930	43	31	26	2611.87	T	R	Left	Against	N	N	N	caught	L		on-bottom	43	32	17	2612.57	0.7
27		Day	1931	45	13	26	2713.87	T	R	Left	Against	N	N	N	caught	C		on-bottom	45	14	9	2714.3	0.433333
27		Day	1932	45	17	26	2717.87	B	L	Away	Up	N	N	N	caught	L		on-bottom	45	19	14	2719.47	1.6
27		Day	1933	45	46	18	2746.6	B	L	Right	Up	N	N	N	caught	R		on-bottom	45	47	21	2747.7	1.1
27		Day	1934	46	14	5	2774.17	B	R	Toward	NS	N	N	N	escape		C	on-bottom	46	14	29	2774.97	0.8
27		Day	1935	46	29	20	2789.67	B	R	Away	NS	N	N	N	escape		C	on-bottom	46	30	23	2790.77	1.1
27		Day	1936	46	34	18	2794.6	B	R	Away	Up	N	N	N	caught	C		on-bottom	46	36	4	2796.13	1.53333
27		Day	1937	46	53	7	2813.23	B	R	Away	Up	Y	N	N	caught	R		on-bottom	46	53	28	2813.93	0.7
27		Day	1938	47	17	3	2837.1	B	R	Left	Up	N	N	N	caught	L		on-bottom	47	18	27	2838.9	1.8
27		Day	1939	47	25	6	2845.2	B	R	Away	Up	Y	N	N	caught	R		on-bottom	47	25	27	2845.9	0.7
27		Day	1940	47	34	6	2854.2	T	R	Left	Against	N	N	N	caught	L		on-bottom	47	34	21	2854.7	0.5
27		Day	1941	47	35	5	2855.17	B	L	Right	Up	Y	N	N	caught	L		on-bottom	47	36	12	2856.4	1.23333
27		Day	1942	47	35	24	2855.8	B	R	Left	Up	N	N	N	caught	L		on-bottom	47	36	12	2856.4	0.6
27		Day	1943	48	8	28	2888.93	B	R	Toward	NS	N	N	N	escape	C		on-bottom	48	9	20	2889.67	0.733333
27		Day	1944	48	13	14	2893.47	T	R	Left	NS	Y	N	N	caught	C		on-bottom	48	17	4	2897.13	3.66667
27		Day	1945	49	5	3	2945.1	B	L	Away	With	N	N	N	caught	L		on-bottom	49	7	3	2947.1	2
27		Day	1946	49	15	28	2955.93	B	R	Away	Up	Y	Y	N	caught	R		on-bottom	49	17	25	2957.83	1.9
27		Day	1947	50	35	17	3035.57	B	R	Away	Up	Y	N	N	caught	L		on-bottom	50	36	23	3036.77	1.2
27		Day	1948	50	46	1	3046.03	B	L	Toward	Up	N	N	N	caught	L		on-bottom	50	46	15	3046.5	0.466667
27		Day	1949	51	2	23	3062.77	B	R	Away	Up	N	N	N	caught	L		on-bottom	51	4	22	3064.73	1.96667
27		Day	1950	51	28	29	3088.97	B	L	Away	With	Y	N	N	escape		R	on-bottom	51	29	26	3089.87	0.9
27		Day	1951	52	17	16	3137.53	T	R	Left	Transversing	N	N	N	caught	R		on-bottom	52	18	12	3138.4	0.866667
27		Day	1952	52	25	6	3145.2	B	L	Away	Up	N	N	N	caught	L		on-bottom	52	26	3	3146.1	0.9
27		Day	1953	52	28	18	3148.6	T	R	Left	Transversing	N	N	N	caught	L		on-bottom	52	29	5	3149.17	0.566667
27		Day	1954	52	29	9	3149.3	B	R	Toward	Up	N	N	N	caught	R		on-bottom	52	29	19	3149.63	0.333333
27		Day	1955	52	44	15	3164.5	B	L	Right	Up	N	N	N	caught	L		on-bottom	52	45	3	3165.1	0.6
27		Day	1956	52	45	15	3165.5	B	L	Right	Up	N	N	N	caught	L		on-bottom	52	46	1	3166.03	0.533333
27		Day	1957	53	0	22	3180.73	B	R	Away	Up	N	N	N	caught	R		on-bottom	53	1	15	3181.5	0.766667
27		Day	1958	53	4	22	3184.73	B	L	Away	Up	N	N	N	caught	L		on-bottom	53	5	20	3185.67	0.933333
27		Day	1959	54	7	3	3247.1	B	R	Away	NS	Y	N	Y	caught	C		on-bottom	54	7	23	3247.77	0.666667
27		Day	1960	54	59	5	3299.17	B	R	Left	Up	Y	N	Y	caught	L		on-bottom	54	59	21	3299.7	0.533333
27		Day	1961	55	4	3	3304.1	B	L	Away	Up	Y	N	N	unknown			on-bottom	55	4	26	3304.87	0.766667
27		Day	1962	55	7	14	3307.47	B	L	Right	Up	N	N	N	caught	L		on-bottom	55	8	2	3308.07	0.6
27		Day	1963	55	9	22	3309.73	B	L	Right	Transversing	N	N	N	escape		R	on-bottom	55	10	15	3310.5	0.766667
27		Day	1964	56	43	11	3403.37	B	L	Right	Up	N	N	N	caught	L		on-bottom	56	44	16	3404.53	1.16667
27		Day	1965	56	51	21	3411.7	B	L	Away	Up	N	N	Y	caught	C		on-bottom	56	53	10	3413.33	1.63333
27		Day	1966	56	59	19	3419.63	B	L	Away	Up	Y	N	Y	caught	L		on-bottom	57	0	9	3420.3	0.666667
27		Day	1967	57	2	15	3422.5	T	R	Toward	Against	Y	N	N	caught	R		on-bottom	57	4	3	3424.1	1.6	Fish swims down toward the footgear and turn to swim up to enter the trawl
27		Day	1968	57	5	2	3425.07	B	L	Right	Transversing	N	N	N	escape		R	on-bottom	57	5	23	3425.77	0.7
27		Day	1969	57	8	18	3428.6	B	R	Away	With	Y	N	Y	escape		R	on-bottom	57	9	29	3429.97	1.36667
27		Day	1970	57	18	1	3438.03	B	L	Away	With	Y	N	Y	escape		C	on-bottom	57	19	1	3439.03	1
27		Day	1971	57	54	18	3474.6	B	R	Right	NS	N	N	N	escape		R	off-bottom	57	55	11	3475.37	0.766667
27		Day	1972	58	49	25	3529.83	B	L	Away	Up	Y	N	N	caught	L		on-bottom	58	50	15	3530.5	0.666667
27		Day	1973	58	53	8	3533.27	B	L	Toward	Up	N	N	N	caught	C		on-bottom	58	54	0	3534	0.733333
27		Day	1974	59	12	19	3552.63	T	L	Toward	Down	Y	N	N	escape		L	on-bottom	59	13	18	3553.6	0.966667
27		Day	1975	59	12	18	3552.6	T	L	Away	NS	Y	N	N	caught	C		on-bottom	59	13	21	3553.7	1.1
27		Day	1976	59	15	2	3555.07	B	L	Away	Up	Y	N	N	caught	L		on-bottom	59	16	2	3556.07	1
27		Day	1977	59	19	20	3559.67	T	L	Right	NS	N	N	N	caught	L		on-bottom	59	20	17	3560.57	0.9
27		Day	1978	59	21	23	3561.77	T	L	Right	With	Y	N	N	caught	L		on-bottom	59	23	15	3563.5	1.73333
27		Day	1979	66	54	29	4014.97	B	R	Away	With	N	N	N	escape		R	on-bottom	66	56	23	4016.77	1.8
27		Day	1980	67	3	22	4023.73	B	L	Right	With	N	N	N	escape		C	on-bottom	67	4	8	4024.27	0.533333
27		Day	1981	67	7	23	4027.77	B	L	Toward	Against	N	N	N	escape		C	on-bottom	67	8	9	4028.3	0.533333
27		Day	1982	67	11	1	4031.03	B	L	Away	Up	Y	N	Y	caught	C		on-bottom	67	11	22	4031.73	0.7
27		Day	1983	67	11	4	4031.13	T	L	Away	NS	N	N	N	caught	L		on-bottom	67	12	21	4032.7	1.56667
27		Day	1984	67	19	22	4039.73	B	R	Toward	Against	N	N	N	escape		C	on-bottom	67	20	18	4040.6	0.866667
27		Day	1985	67	25	26	4045.87	B	R	Away	Up	Y	N	Y	caught	L		on-bottom	67	26	13	4046.43	0.566667
27		Day	1986	67	37	8	4057.27	B	R	Left	Transversing	N	N	N	escape		L	on-bottom	67	37	26	4057.87	0.6
27		Day	1987	67	41	28	4061.93	B	L	Away	Up	N	N	N	caught	L		on-bottom	67	42	22	4062.73	0.8
27		Day	1988	68	9	14	4089.47	B	R	Away	With	N	N	N	escape		C	on-bottom	68	10	23	4090.77	1.3
27		Day	1989	68	12	1	4092.03	T	L	Away	With	N	N	N	caught	L		on-bottom	68	13	28	4093.93	1.9	Fish slight touchs the fishing line before entering the trawl
27		Day	1990	68	19	12	4099.4	B	R	Away	With	N	N	N	escape		C	on-bottom	68	20	26	4100.87	1.46667	Fish tail touchs the disk two times before escape through the space between disks
27		Day	1991	75	1	19	4501.63	B	L	Right	Up	Y	N	N	caught	C		on-bottom	75	2	11	4502.37	0.733333
27		Day	1992	75	17	21	4517.7	B	L	Away	Up	Y	N	N	caught	L		on-bottom	75	18	22	4518.73	1.03333
27		Day	1993	75	26	19	4526.63	T	R	Toward	Against	N	N	N	caught	C		on-bottom	75	26	29	4526.97	0.333333
27		Day	1994	75	36	25	4536.83	B	L	Away	Up	N	N	N	caught	L		on-bottom	75	38	2	4538.07	1.23333
27		Day	1995	76	4	27	4564.9	B	L	Right	NS	N	N	N	escape		R	on-bottom	76	5	15	4565.5	0.6
27		Day	1996	76	28	13	4588.43	B	R	Away	With	N	N	Y	escape		C	on-bottom	76	29	14	4589.47	1.03333
27		Day	1997	81	40	2	4900.07	B	R	Away	NS	N	N	N	escape		C	on-bottom	81	40	21	4900.7	0.633333
[truncated: 197 more rows]

## Sheet: VARIABLES
Variables Video Analysis
Position of first detection	Closed to the bottom
	Off the bottom
	Comes from the right
	Comes from the left
Orientation	Head towards trawl
	Head away from the trawl
	Left (Port)
	Right (starbord)
Swimming behavior	With towing direction
	Againist towing direction
	Swimming up
	Swimming down
	Not swim (passive)
	Transversing
Turn (a change of heading)	Yes
	No
Contact to the fishing line	Yes
	No
Contact to the roller	Yes
	No
Outcome	Caught
	Escaped
caught location	left/right/center
escape location	left/right/center
Trawl state	Off bottom
	On bottom
