# Supplementary material for: Developing a semi-pelagic trawl to capture redfish in the Gulf of St. Lawrence, Canada
Source: PeerJ. 2023 Oct 16;11:e16244. doi: 10.7717/peerj.16244 (PMC10586289; doi:10.7717/peerj.16244)
Supplement: Data S1 — Observation data, which observed redfish behaviour at the trawl mouth and redfish behaviour under the groundgear during the first experiment, redfish data, which was weighted during the second experiment, bycatch data, which was weighted for bycatch capture by the trawl during the experiment, and supplemental workup, which provides the R codes to analyze the redfish behaviour at the trawl mouth. [file peerj-11-16244-s001.zip › Supplemental Data S1/Redfish data/Redfish.xlsx]

## Sheet: Sheet1
haul	total	state	duration	Catch_rate	Time	Date
1	403.697	off	68	356.203	Day	2022-04-07
2	362.874	off	65	334.961	Day	2022-04-07
3	113.398	off	148	45.9722	Day	2022-04-07
4	249.476	off	143	104.675	Day	2022-04-07
5	1009.24	on	55	1100.99	Night	2022-04-07
6	1814.37	on	65	1674.8	Night	2022-04-07
7	453.592	on	58	469.233	Night	2022-04-07
8	1133.98	on	109	624.21	Night	2022-04-07
9	30	on	119	15.1261	Night	2022-04-08
10	425.016	on	102	250.009	Day	2022-04-08
11	6350.29	on	125	3048.14	Day	2022-04-08
12	7257.48	on	112	3887.93	Day	2022-04-08
13	4535.92	on	90	3023.95	Day	2022-04-08
14	403.697	off	55	440.397	Day	2022-04-10
15	1814.37	off	76	1432.4	Day	2022-04-10
