# Supplementary material for: Developing a semi-pelagic trawl to capture redfish in the Gulf of St. Lawrence, Canada
Source: PeerJ. 2023 Oct 16;11:e16244. doi: 10.7717/peerj.16244 (PMC10586289; doi:10.7717/peerj.16244)
Supplement: Data S1 — Observation data, which observed redfish behaviour at the trawl mouth and redfish behaviour under the groundgear during the first experiment, redfish data, which was weighted during the second experiment, bycatch data, which was weighted for bycatch capture by the trawl during the experiment, and supplemental workup, which provides the R codes to analyze the redfish behaviour at the trawl mouth. [file peerj-11-16244-s001.zip › Supplemental Data S1/Supplemental workup/behavior_analysis.R]

#Vang, behavior analysis redone from combining fish behaviour from the initial analysis

rm(list=ls(all=TRUE))

library(dplyr)
library(tidyselect)
library(readxl) #if excel files
Data    <- read_excel("Redfish_at_the_trawl_mouth.xlsx")
Data<-subset(Data, Outcome != "unknown") 
Data1<-subset(Data, Turn != "y")
Data1<-subset(Data1, Position1 != "N")
Data1<-subset(Data1, Position2 != "T")
Data1<-subset(Data1, Rcontact != "T")
Data1<-subset(Data1, Swimming_behavior != "UP")
Data1$Outcome <-as.factor(Data1$Outcome)

Data1<-select(Data1, -Capture_location, -Escape_location, -Date, -Notes)
Data1<-na.omit(Data1) 

#combining swimming transversing (sideways) to swimming with the trawl
library(stringr)
Data1$Swimming_behavior2<-Data1$Swimming_behavior
Data1$Swimming_behavior<- str_replace(Data1$Swimming_behavior, "Transversing", "With")
#combining swimming Up and Dow  to swimming against the trawl
Data1$Swimming_behavior<- str_replace(Data1$Swimming_behavior, "Up", "Against")
Data1$Swimming_behavior<- str_replace(Data1$Swimming_behavior, "Down", "Against")

#summing swimming with, against, and PS to No change
Data1$Swimming_behavior2<-str_replace(Data1$Swimming_behavior2, "Transversing", "No")
Data1$Swimming_behavior2<-str_replace(Data1$Swimming_behavior2, "With", "No")
Data1$Swimming_behavior2<-str_replace(Data1$Swimming_behavior2, "Against", "No")
Data1$Swimming_behavior2<-str_replace(Data1$Swimming_behavior2, "NS", "No")

####For all data including on and off-bottom
##Outcome
Capture<-subset(Data1, Outcome =="caught")#1168
Escape<-subset(Data1, Outcome =="escape")#931
##Position1
PosB<-subset(Data1, Position1 =="B")#1535
PosT<-subset(Data1, Position1 =="T")#564
PoBcapture<-subset(PosB, Outcome =="caught")#754
PoBescape<-subset(PosB, Outcome =="escape")#781
PoTcapture<-subset(PosT, Outcome =="caught")#414
PoTescape<-subset(PosT, Outcome =="escape")#150
poBagainst<-subset(PosB, Swimming_behavior =="Against")#959
poBwith<-subset(PosB, Swimming_behavior =="With")#377
poBNS<-subset(PosB, Swimming_behavior =="NS")#199

poTagainst<-subset(PosT, Swimming_behavior =="Against")#348
poTwith<-subset(PosT, Swimming_behavior =="With")#84
poTNS<-subset(PosT, Swimming_behavior =="NS")#132


##Swimming behavior
Against<-subset(Data1, Swimming_behavior =="Against")#1307
With<-subset(Data1, Swimming_behavior =="With")#461
#Up<-subset(Data1, Swimming_behavior =="Up")#714
#Down<-subset(Data1, Swimming_behavior =="Down")#130
#Transversing<-subset(Data1, Swimming_behavior =="Transversing")#197
NS<-subset(Data1, Swimming_behavior =="NS")#331

Againstcap<-subset(Against, Outcome =="caught")#940
Againstescape<-subset(Against, Outcome =="escape")#367
Withcap<-subset(With, Outcome =="caught")#72
Withescape<-subset(With, Outcome =="escape")#192
#Upcap<-subset(Up, Outcome =="caught")#708
#Upescape<-subset(Up, Outcome =="escape")#6
#Downcap<-subset(Down, Outcome =="caught")#7
#Downescape<-subset(Down, Outcome =="escape")#123
#Transversingcap<-subset(Transversing, Outcome =="caught")#31
#Transversingescape<-subset(Transversing, Outcome =="escape")#166
NScap<-subset(NS, Outcome =="caught")#125
NSescape<-subset(NS, Outcome =="escape")#206

#Swimming_behaviour2
Up<-subset(Data1, Swimming_behavior2 =="Up")#714
Down<-subset(Data1, Swimming_behavior2 =="Down")#130
No<-subset(Data1, Swimming_behavior2 =="No")#1255

Upcap<-subset(Up, Outcome =="caught")#708
Upescape<-subset(Up, Outcome =="escape")#6
Downcap<-subset(Down, Outcome =="caught")#7
Downescape<-subset(Down, Outcome =="escape")#123
Nocap<-subset(No, Outcome =="caught")#453
Noescape<-subset(No, Outcome =="escape")#802

##Turn
Yes<-subset(Data1, Turn =="Y")#805
No<-subset(Data1, Turn =="N")#1294
Yescap<-subset(Yes, Outcome =="caught")#490
Yesescape<-subset(Yes, Outcome =="escape")#315
Nocap<-subset(No, Outcome =="caught")#678
Noescape<-subset(No, Outcome =="escape")#616


##Fcontact
FY<-subset(Data1, Fcontact =="Y")#36
FN<-subset(Data1, Fcontact =="N")#2063
FYcap<-subset(FY, Outcome =="caught")#28
FYescape<-subset(FY, Outcome =="escape")#8
FNcap<-subset(FN, Outcome =="caught")#1140
FNescape<-subset(FN, Outcome =="escape")#923

##Rcontact
RY<-subset(Data1, Rcontact =="Y")#385
RN<-subset(Data1, Rcontact =="N")#1714
RYcap<-subset(RY, Outcome =="caught")#121
RYescape<-subset(RY, Outcome =="escape")#264
RNcap<-subset(RN, Outcome =="caught")#1047
RNescape<-subset(RN, Outcome =="escape")#667


#Modeling the behaviour
library(lme4)
#with Swimming_behavior2 with Swimming up, down, and No change (swimming with, against, and Passive swimming)
m<-glmer(Outcome ~ 1+ Position1 + Swimming_behavior + Swimming_behavior2 + Rcontact + Time_Time + Clearance +Day+ (1 | Tow), data=Data1, family=binomial)
m1<-glmer(Outcome ~ 1+ Position1 + (1 | Tow), data=Data1, family=binomial)
m2<-glmer(Outcome ~ 1+ Swimming_behavior + (1 | Tow), data=Data1, family=binomial)
m3<-glmer(Outcome ~ 1+ Swimming_behavior2 + (1 | Tow), data=Data1, family=binomial)
m4<-glmer(Outcome ~ 1+ Rcontact + (1 | Tow), data=Data1, family=binomial)
m5<-glmer(Outcome ~ 1+ Time_Time + (1 | Tow), data=Data1, family=binomial)
m6<-glmer(Outcome ~ 1+ Day + (1 | Tow), data=Data1, family=binomial)
m7<-glmer(Outcome ~ 1+ Clearance + (1 | Tow), data=Data1, family=binomial)
m8<-glmer(Outcome ~ 1+ Position1 + Swimming_behavior + (1 | Tow), data=Data1, family=binomial)
m9<-glmer(Outcome ~ 1+ Position1 + Swimming_behavior2 + (1 | Tow), data=Data1, family=binomial)
m10<-glmer(Outcome ~ 1+ Position1 + Rcontact + (1 | Tow), data=Data1, family=binomial)
m11<-glmer(Outcome ~ 1+ Position1 + Time_Time + (1 | Tow), data=Data1, family=binomial)
m12<-glmer(Outcome ~ 1+ Position1 + Clearance + (1 | Tow), data=Data1, family=binomial)
m13<-glmer(Outcome ~ 1+ Position1 + Day + (1 | Tow), data=Data1, family=binomial)
m14<-glmer(Outcome ~ 1+ Position1 + Swimming_behavior + Swimming_behavior2 + (1 | Tow), data=Data1, family=binomial)
m15<-glmer(Outcome ~ 1+ Position1 + Swimming_behavior + Rcontact + (1 | Tow), data=Data1, family=binomial)
m16<-glmer(Outcome ~ 1+ Position1 + Swimming_behavior + Time_Time + (1 | Tow), data=Data1, family=binomial)
m17<-glmer(Outcome ~ 1+ Position1 + Swimming_behavior + Day + (1 | Tow), data=Data1, family=binomial)
m18<-glmer(Outcome ~ 1+ Position1 + Swimming_behavior + Clearance + (1 | Tow), data=Data1, family=binomial)

m19<-glmer(Outcome ~ 1+ Position1 + Swimming_behavior + Swimming_behavior2 + Rcontact + (1 | Tow), data=Data1, family=binomial)
m20<-glmer(Outcome ~ 1+ Position1 + Swimming_behavior + Swimming_behavior2 + Time_Time + (1 | Tow), data=Data1, family=binomial)
m21<-glmer(Outcome ~ 1+ Position1 + Swimming_behavior + Swimming_behavior2 + Clearance + (1 | Tow), data=Data1, family=binomial)
m22<-glmer(Outcome ~ 1+ Position1 + Swimming_behavior + Swimming_behavior2 + Day + (1 | Tow), data=Data1, family=binomial)

m23<-glmer(Outcome ~ 1+ Position1 + Swimming_behavior + Swimming_behavior2 + Rcontact + Time_Time + (1 | Tow), data=Data1, family=binomial)
m24<-glmer(Outcome ~ 1+ Position1 + Swimming_behavior + Swimming_behavior2 + Rcontact + Clearance + (1 | Tow), data=Data1, family=binomial)
m25<-glmer(Outcome ~ 1+ Position1 + Swimming_behavior + Swimming_behavior2 + Rcontact + Day + (1 | Tow), data=Data1, family=binomial)

m26<-glmer(Outcome ~ 1+ Position1 + Swimming_behavior + Swimming_behavior2 + Rcontact + Time_Time + Clearance + (1 | Tow), data=Data1, family=binomial)
m27<-glmer(Outcome ~ 1+ Position1 + Swimming_behavior + Swimming_behavior2 + Rcontact + Time_Time + Day + (1 | Tow), data=Data1, family=binomial)


m28<-glmer(Outcome ~ 1+ Swimming_behavior + Swimming_behavior2  + (1 | Tow), data=Data1, family=binomial)
m29<-glmer(Outcome ~ 1+ Swimming_behavior + Rcontact  + (1 | Tow), data=Data1, family=binomial)
m30<-glmer(Outcome ~ 1+ Swimming_behavior + Time_Time + (1 | Tow), data=Data1, family=binomial)
m31<-glmer(Outcome ~ 1+ Swimming_behavior + Clearance  + (1 | Tow), data=Data1, family=binomial)
m32<-glmer(Outcome ~ 1+ Swimming_behavior + Day + (1 | Tow), data=Data1, family=binomial)

m33<-glmer(Outcome ~ 1+ Swimming_behavior + Swimming_behavior2  + Rcontact + (1 | Tow), data=Data1, family=binomial)
m34<-glmer(Outcome ~ 1+ Swimming_behavior + Swimming_behavior2  + Time_Time + (1 | Tow), data=Data1, family=binomial)
m35<-glmer(Outcome ~ 1+ Swimming_behavior + Swimming_behavior2  + Clearance + (1 | Tow), data=Data1, family=binomial)
m36<-glmer(Outcome ~ 1+ Swimming_behavior + Swimming_behavior2  + Day + (1 | Tow), data=Data1, family=binomial)

m37<-glmer(Outcome ~ 1+ Swimming_behavior + Swimming_behavior2  + Rcontact + Time_Time + (1 | Tow), data=Data1, family=binomial)
m38<-glmer(Outcome ~ 1+ Swimming_behavior + Swimming_behavior2  + Rcontact + Clearance + (1 | Tow), data=Data1, family=binomial)
m39<-glmer(Outcome ~ 1+ Swimming_behavior + Swimming_behavior2  + Rcontact + Day + (1 | Tow), data=Data1, family=binomial)

m40<-glmer(Outcome ~ 1+ Swimming_behavior + Swimming_behavior2  + Rcontact + Time_Time + Clearance + (1 | Tow), data=Data1, family=binomial)
m41<-glmer(Outcome ~ 1+ Swimming_behavior + Swimming_behavior2  + Rcontact + Time_Time + Day + (1 | Tow), data=Data1, family=binomial)

m42<-glmer(Outcome ~ 1+ Swimming_behavior2  + Rcontact + (1 | Tow), data=Data1, family=binomial)
m43<-glmer(Outcome ~ 1+ Swimming_behavior2  + Time_Time + (1 | Tow), data=Data1, family=binomial)
m44<-glmer(Outcome ~ 1+ Swimming_behavior2  + Clearance + (1 | Tow), data=Data1, family=binomial)
m45<-glmer(Outcome ~ 1+ Swimming_behavior2  + Day + (1 | Tow), data=Data1, family=binomial)

m46<-glmer(Outcome ~ 1+ Swimming_behavior2  + Rcontact + Time_Time + (1 | Tow), data=Data1, family=binomial)
m47<-glmer(Outcome ~ 1+ Swimming_behavior2  + Rcontact + Clearance + (1 | Tow), data=Data1, family=binomial)
m48<-glmer(Outcome ~ 1+ Swimming_behavior2  + Rcontact + Day + (1 | Tow), data=Data1, family=binomial)

m49<-glmer(Outcome ~ 1+ Swimming_behavior2  + Rcontact + Time_Time + Clearance + (1 | Tow), data=Data1, family=binomial)
m50<-glmer(Outcome ~ 1+ Swimming_behavior2  + Rcontact + Time_Time + Day + (1 | Tow), data=Data1, family=binomial)

m51<-glmer(Outcome ~ 1+ Rcontact + Time_Time + (1 | Tow), data=Data1, family=binomial)
m52<-glmer(Outcome ~ 1+ Rcontact + Clearance + (1 | Tow), data=Data1, family=binomial)
m53<-glmer(Outcome ~ 1+ Rcontact + Day + (1 | Tow), data=Data1, family=binomial)

m54<-glmer(Outcome ~ 1+ Rcontact + Time_Time + Clearance + (1 | Tow), data=Data1, family=binomial)
m55<-glmer(Outcome ~ 1+ Rcontact + Time_Time + Day + (1 | Tow), data=Data1, family=binomial)


m56<-glmer(Outcome ~ 1+ Rcontact + Time_Time + (1 | Tow), data=Data1, family=binomial)
m57<-glmer(Outcome ~ 1+ Rcontact + Clearance + (1 | Tow), data=Data1, family=binomial)
m58<-glmer(Outcome ~ 1+ Rcontact + Day + (1 | Tow), data=Data1, family=binomial)

m59<-glmer(Outcome ~ 1+ Rcontact + Time_Time + Clearance + (1 | Tow), data=Data1, family=binomial)
m60<-glmer(Outcome ~ 1+ Rcontact + Time_Time + Day + (1 | Tow), data=Data1, family=binomial)

m61<-glmer(Outcome ~ 1+ Time_Time + Clearance + (1 | Tow), data=Data1, family=binomial)
m62<-glmer(Outcome ~ 1+ Time_Time + Day + (1 | Tow), data=Data1, family=binomial)
m63<-glmer(Outcome ~ 1+ Day + (1 | Tow), data=Data1, family=binomial)

m64<-glmer(Outcome ~ 1+ Clearance + Day + (1 | Tow), data=Data1, family=binomial)
m65<-glmer(Outcome ~ 1+ (1 | Tow), data=Data1, family=binomial)


library("bbmle")
AICctab(m1, m2, m3, m4, m5, m6, m7, m8, m9, m10, m11, m12, m13, m14, m15, m16, m17, m18, m19, m20, m21, m22, m23, m24, m25, m26, m27, m28, m29, m30, m31, m32, m33, m34, m35, m36, m37, m38,m39, m40, m41, m42, m43, m44, m45, m46, m47, m48, m49, m50, m51, m52, m53, m54, m55, m56, m57, m58, m59, m60, m61, m62, m63, m64, m65, base=TRUE, weights=TRUE) #delta AICc - correction for slall salple sizes


#Modeling the behaviour
library(glmulti)    # finds the BEST model
library(flextable)  # beautifies tables
library(tictoc)     # checks running time


# wrapper function for linear mixed-models
glmer.glmulti <- function(formula,data, random="",...){
  glmer(paste(deparse(formula),random), 
        family = binomial, 
        data=data, ...)
}

# define formula
form_glmulti = as.formula(paste("Out2 ~ Position1 + Swimming_behavior + Swimming_behavior2 + Rcontact + Time_Time + Clearance + Day"))
# multi selection for glmer

new1<-Data1

new1<-new1[,c(1,2,8,10,11,14,15,16,21,22)]#Drop column

new1$Out2<-ifelse(new1$Outcome=="caught",1,new1$Outcome)
new1$Out2<-ifelse(new1$Outcome=="escape",0,new1$Out2)


tic()
mfit <- glmulti(form_glmulti,random="+(1 | Tow)", 
                data = new1, 
                method = "h",             # "d", or "h", or "g"........h is exhaustive (all models)
                fitfunc = glmer.glmulti,  # Type of model (LM, GLM etc.) 
                crit = "bic",            # AICC corrected AIC for small samples 
                intercept = TRUE,
                marginality = FALSE,
                level = 1,                # 2 with interactions, 1 without  
                confsetsize = 128         # Keep 128 best models..........2^7=128
)
toc() # 117.84 sec elapsed, 128 models

print(mfit)
plot(mfit)

table_glm<-weightable(mfit)[1:128,] %>% 
  regulartable() %>%       # beautifying tables
  autofit()
table_glm

plot(mfit, type = "s")

best_model <- mfit@objects[[2]]

car::Anova(best_model)


#run after "behavior analysis_ms3.1

library(DHARMa) #for residual checks

set.seed(9999) #set the seed

#overdispersion test
overdisp_fun <- function(model) {
  rdf <- df.residual(model)
  rp <- residuals(model,type="pearson")
  Pearson.chisq <- sum(rp^2)
  prat <- Pearson.chisq/rdf
  pval <- pchisq(Pearson.chisq, df=rdf, lower.tail=FALSE)
  c(chisq=Pearson.chisq,ratio=prat,rdf=rdf,p=pval)
}

#check for overdispersion
overdisp_fun(m14) # ratio 1.0365186, ~ 1 = equaidispersed; p = 0.1195422

#overdispersion test 2
sim_m1 <- simulateResiduals(m14, refit=T) #simulation...slow, thus commented out
plot(sim_m1)
testDispersion(sim_m1) # dispersion = 1.0928, p-value = 0.144..agrees...equadispersed

simulationOutput = simulateResiduals(fittedModel = m14, n= 1000) #use larger n later
testResiduals(simulationOutput) #looks good 

plotQQunif(simulationOutput) # looks good

plotResiduals(simulationOutput) # looks good

#m14<-glmer(Outcome ~ 1+ Position1 + Swimming_behavior + Swimming_behavior2 + (1 | Tow), data=Data1, family=binomial)

plotResiduals(simulationOutput, form = Data1$Position1) # looks good 

plotResiduals(simulationOutput, form = Data1$Swimming_behavior) # looks good  

plotResiduals(simulationOutput, form = Data1$Swimming_behavior2) # looks good  


#m26<-glmer(Outcome ~ 1+ Position1 + Swimming_behavior + Swimming_behavior2 + Rcontact + Time_Time + Clearance + (1 | Tow), data=Data1, family=binomial)
#variables not in 'good' model

plotResiduals(simulationOutput, form = Data1$Time_Time) # looks good

plotResiduals(simulationOutput, form = Data1$Clearance) # looks good

plotResiduals(simulationOutput, form = Data1$Oreintation) # looks good

plotResiduals(simulationOutput, form = Data1$Rcontact) # looks good  

#model<-glmer(Outcome ~ 1+ Position1 + Swimming_behavior + Swimming_behavior2 + Rcontact + Time_Time + Clearance + Day + (1 | Tow), data=Data1, family=binomial)
#added Day and Orientation
#tried orientation, model could not converge

plotResiduals(simulationOutput, form = Data1$Day) # looks good  

#gamlss

library(gamlss)
library(gamlss.dist)
library(gamlss.add)

#Binomial   
m0<-gamlss(Outcome ~ 1, family = BI, data = Data1)
m1<-gamlss(Outcome ~ Position1 + Swimming_behavior + Swimming_behavior2,random=~1|Tow, family = BI, data = Data1)

GAIC(m0,m1)

wp(m1,ylim.all = 2.5)

library(car)

vif(m14) # values are around 1, multicollinearity is not a concern 

# GVIF Df GVIF^(1/(2*Df))
# Position1          1.395198  1        1.181185
# Swimming_behavior  1.385680  2        1.084965
# Swimming_behavior2 1.485754  2        1.104045

#Categorical vs. Categorical variable comparisons 

new<-Data1

new<-new[,c(2,8,10,11,14,15,16,21,22)]#Drop column


#Comparing Variables to Outcome

plot(new$Outcome,new$Time_Time) #no effect from Time

library(ggplot2)

# grouped bar plot
#Position
ggplot(new, 
       aes(x = Position1, 
           fill = Outcome)) + 
  geom_bar(position = "dodge") #Bottom almost even (capture/escape), Top over 2x were caught

#Orientation
ggplot(new, 
       aes(x = Orientation, 
           fill = Outcome)) + 
  geom_bar(position = "dodge") #no clear pattern

#Swimming behavior 1
ggplot(new, 
       aes(x = Swimming_behavior, 
           fill = Outcome)) + 
  geom_bar(position = "dodge") #Against had many more captures

#Swimming behavior 2
ggplot(new, 
       aes(x = Swimming_behavior2, 
           fill = Outcome)) + 
  geom_bar(position = "dodge") #Up (almost all caught), no change (more escapes), Down (mostly escaped)

#Contact
ggplot(new, 
       aes(x = Rcontact, 
           fill = Outcome)) + 
  geom_bar(position = "dodge") #No, more likely caught; Yes, more likely escaped

#Clearance
ggplot(new, 
       aes(x = Clearance, 
           fill = Outcome)) + 
  geom_bar(position = "dodge") #Not much of an effect, more caught for each

#Day
ggplot(new, 
       aes(x = Day, 
           fill = Outcome)) + 
  geom_bar(position = "dodge") #Not much of an effect, more caught for each 

# create a table
tbl <- xtabs(~Outcome + Position1 + Swimming_behavior + Swimming_behavior2, new)
ftable(tbl)

# create a mosaic plot from the table
#The units are in standard deviations, 
#so a residual greater than 2 or less than -2 represents a departure from independence significant at the 95% level.

library(vcd)
mosaic(tbl, main = "Title")

mosaic(tbl, 
       shade = TRUE,
       legend = TRUE,
       # labeling_args = list(set_varnames = c(Position1 = "Position",
       #                                       Swimming_behavior = "Swimming behavior 1",
       #                                       Swimming_behavior2 = "Swimming behavior 2")),
       # set_labels = list(Position1 = c("Top", "Bottom"),
       #                   Swimming_behavior = c("With", "Against", "No change"),
       #                   Swimming_behavior2 = c("Up", "Down", "No change")),
       main = "With Dependent variable")

# create a mosaic plot from the table
library(vcd)
mosaic(tbl, main = "With Dependent variable")

# create a table
tbl <- xtabs(~Position1 + Swimming_behavior + Swimming_behavior2, new)
ftable(tbl)

# create a mosaic plot from the table
library(vcd)
mosaic(tbl, main = "Title")

mosaic(tbl, 
       shade = TRUE,
       legend = TRUE,
       labeling_args = list(set_varnames = c(Position1 = "Position",
                                             Swimming_behavior = "Swimming behavior 1",
                                             Swimming_behavior2 = "Swimming behavior 2")),
       set_labels = list(Position1 = c("Top", "Bottom"),
                         Swimming_behavior = c("With", "Against", "No change"),
                         Swimming_behavior2 = c("Up", "Down", "No change")),
       main = "No Dependent variable")

mosaic(tbl, 
       shade = TRUE,
       legend = TRUE,
       # labeling_args = list(set_varnames = c(Position1 = "Position",
       #                                       Swimming_behavior = "Swimming behavior 1",
       #                                       Swimming_behavior2 = "Swimming behavior 2")),
       # set_labels = list(Position1 = c("Top", "Bottom"),
       #                   Swimming_behavior = c("With", "Against", "No change"),
       #                   Swimming_behavior2 = c("Up", "Down", "No change")),
       main = "Title")
